# Supplementary material for: Ecological niche adaptation of Salmonella Typhimurium U288 is associated with altered pathogenicity and reduced zoonotic potential
Source: Commun Biol. 2021 Apr 23;4:498. doi: 10.1038/s42003-021-02013-4 (PMC8065163; doi:10.1038/s42003-021-02013-4)
Supplement: Supplementary file 2 — Supplementary Data 1 [file 42003_2021_2013_MOESM2_ESM.xlsx]

## Sheet: Supplementary_Table_1
Supplementary Data 1. Whole genome sequence data analysed in this study.
Isolate ID	phage type	Source	origin	Accession	reference	Fig_2	Fig_4	Fig_5	Fig_S1	Fig_S3
1492		HUMAN	PHE	SRR3049370	Branchu et al, 2019				yes
1494		HUMAN	PHE	SRR3049711	Branchu et al, 2019				yes
1499		HUMAN	PHE	SRR3049860	Branchu et al, 2019				yes
1501		HUMAN	PHE	SRR3049071	Branchu et al, 2019				yes
1506		HUMAN	PHE	SRR3048655	Branchu et al, 2019				yes
3737		HUMAN	PHE	SRR1967248	Branchu et al, 2019				yes
3748		HUMAN	PHE	SRR1967639	Branchu et al, 2019				yes
3750		HUMAN	PHE	SRR1967883	Branchu et al, 2019				yes
3767		HUMAN	PHE	SRR1968694	Branchu et al, 2019				yes
3774		HUMAN	PHE	SRR1968522	Branchu et al, 2019				yes
3782		HUMAN	PHE	SRR3049541	Branchu et al, 2019				yes
3783		HUMAN	PHE	SRR3049211	Branchu et al, 2019				yes
3789		HUMAN	PHE	SRR1966181	Branchu et al, 2019				yes
3790		HUMAN	PHE	SRR1968097	Branchu et al, 2019				yes
3793		HUMAN	PHE	SRR1970253	Branchu et al, 2019				yes
3892		HUMAN	PHE	SRR1968124	Branchu et al, 2019				yes
3902		HUMAN	PHE	SRR1969055	Branchu et al, 2019				yes
3904		HUMAN	PHE	SRR1967933	Branchu et al, 2019				yes
5343		HUMAN	PHE	SRR1965093	Branchu et al, 2019				yes
5345		HUMAN	PHE	SRR1968666	Branchu et al, 2019				yes
5348		HUMAN	PHE	SRR1967710	Branchu et al, 2019				yes
5349		HUMAN	PHE	SRR1968142	Branchu et al, 2019				yes
5350		HUMAN	PHE	SRR1966408	Branchu et al, 2019				yes
5351		HUMAN	PHE	SRR1970078	Branchu et al, 2019				yes
5352		HUMAN	PHE	SRR1965395	Branchu et al, 2019				yes
5362		HUMAN	PHE	SRR1966068	Branchu et al, 2019				yes
5366		HUMAN	PHE	SRR1968340	Branchu et al, 2019				yes
5367		HUMAN	PHE	SRR1965475	Branchu et al, 2019				yes
5830		HUMAN	PHE	SRR1967309	Branchu et al, 2019				yes
5840		HUMAN	PHE	SRR1969775	Branchu et al, 2019				yes
5842		HUMAN	PHE	SRR1967439	Branchu et al, 2019				yes
5844		HUMAN	PHE	SRR1970008	Branchu et al, 2019				yes
5848		HUMAN	PHE	SRR3049520	Branchu et al, 2019				yes
5850		HUMAN	PHE	SRR3049244	Branchu et al, 2019				yes
5851		HUMAN	PHE	SRR3048536	Branchu et al, 2019				yes
5894		HUMAN	PHE	SRR1969989	Branchu et al, 2019				yes
5897		HUMAN	PHE	SRR1965137	Branchu et al, 2019				yes
5915		HUMAN	PHE	SRR1966271	Branchu et al, 2019				yes
5916		HUMAN	PHE	SRR1970264	Branchu et al, 2019				yes
5939		HUMAN	PHE	SRR1968816	Branchu et al, 2019				yes
5943		HUMAN	PHE	SRR1965662	Branchu et al, 2019				yes
5970		HUMAN	PHE	SRR1968116	Branchu et al, 2019				yes
6434		HUMAN	PHE	SRR1965994	Branchu et al, 2019				yes
6435		HUMAN	PHE	SRR1969233	Branchu et al, 2019				yes
6436		HUMAN	PHE	SRR1967514	Branchu et al, 2019				yes
6437		HUMAN	PHE	SRR1965389	Branchu et al, 2019				yes
6438		HUMAN	PHE	SRR1965710	Branchu et al, 2019				yes
6439		HUMAN	PHE	SRR1965476	Branchu et al, 2019				yes
6440		HUMAN	PHE	SRR1969130	Branchu et al, 2019				yes
6458		HUMAN	PHE	SRR1967013	Branchu et al, 2019				yes
6471		HUMAN	PHE	SRR1966564	Branchu et al, 2019				yes
6477		HUMAN	PHE	SRR1969481	Branchu et al, 2019				yes
6478		HUMAN	PHE	SRR1967777	Branchu et al, 2019				yes
6479		HUMAN	PHE	SRR3049286	Branchu et al, 2019				yes
6487		HUMAN	PHE	SRR1968308	Branchu et al, 2019				yes
6489		HUMAN	PHE	SRR1969290	Branchu et al, 2019				yes
6490		HUMAN	PHE	SRR1967214	Branchu et al, 2019				yes
7383		HUMAN	PHE	SRR1966667	Branchu et al, 2019				yes
7384		HUMAN	PHE	SRR1968532	Branchu et al, 2019				yes
7386		HUMAN	PHE	SRR3049401	Branchu et al, 2019				yes
7387		HUMAN	PHE	SRR1970033	Branchu et al, 2019				yes
7397		HUMAN	PHE	SRR1969145	Branchu et al, 2019				yes
7399		HUMAN	PHE	SRR1970037	Branchu et al, 2019				yes
7400		HUMAN	PHE	SRR1965698	Branchu et al, 2019				yes
7403		HUMAN	PHE	SRR1966220	Branchu et al, 2019				yes
7407		HUMAN	PHE	SRR1968485	Branchu et al, 2019				yes
7414		HUMAN	PHE	SRR1966007	Branchu et al, 2019				yes
7415		HUMAN	PHE	SRR1969254	Branchu et al, 2019				yes
7416		HUMAN	PHE	SRR3048544	Branchu et al, 2019				yes
7417		HUMAN	PHE	SRR1970109	Branchu et al, 2019				yes
7420		HUMAN	PHE	SRR1968690	Branchu et al, 2019				yes
7421		HUMAN	PHE	SRR1967397	Branchu et al, 2019				yes
7422		HUMAN	PHE	SRR1968954	Branchu et al, 2019				yes
7432		HUMAN	PHE	SRR3049815	Branchu et al, 2019				yes
9123		HUMAN	PHE	SRR3049413	Branchu et al, 2019				yes
9135		HUMAN	PHE	SRR1966888	Branchu et al, 2019				yes
9136		HUMAN	PHE	SRR1967524	Branchu et al, 2019				yes
9137		HUMAN	PHE	SRR1966639	Branchu et al, 2019				yes
9138		HUMAN	PHE	SRR1966152	Branchu et al, 2019				yes
9147		HUMAN	PHE	SRR1966808	Branchu et al, 2019				yes
9154		HUMAN	PHE	SRR1966334	Branchu et al, 2019				yes
9166		HUMAN	PHE	SRR1969662	Branchu et al, 2019				yes
9167		HUMAN	PHE	SRR1966348	Branchu et al, 2019				yes
9169		HUMAN	PHE	SRR1968379	Branchu et al, 2019				yes
9170		HUMAN	PHE	SRR1967031	Branchu et al, 2019				yes
9172		HUMAN	PHE	SRR1968363	Branchu et al, 2019				yes
9173		HUMAN	PHE	SRR1966814	Branchu et al, 2019				yes
9174		HUMAN	PHE	SRR1969473	Branchu et al, 2019				yes
9258		HUMAN	PHE	SRR1967882	Branchu et al, 2019				yes
9259		HUMAN	PHE	SRR1968317	Branchu et al, 2019				yes
9260		HUMAN	PHE	SRR1969044	Branchu et al, 2019				yes
9265		HUMAN	PHE	SRR1966656	Branchu et al, 2019				yes
9267		HUMAN	PHE	SRR1967406	Branchu et al, 2019				yes
9289		HUMAN	PHE	SRR1967318	Branchu et al, 2019				yes
9299		HUMAN	PHE	SRR1965534	Branchu et al, 2019				yes
9300		HUMAN	PHE	SRR1969647	Branchu et al, 2019				yes
9301		HUMAN	PHE	SRR1967104	Branchu et al, 2019				yes
9302		HUMAN	PHE	SRR1968669	Branchu et al, 2019				yes
9415		HUMAN	PHE	SRR1967813	Branchu et al, 2019				yes
9416		HUMAN	PHE	SRR1969121	Branchu et al, 2019				yes
9444		HUMAN	PHE	SRR1965854	Branchu et al, 2019				yes
9445		HUMAN	PHE	SRR1967415	Branchu et al, 2019				yes
9446		HUMAN	PHE	SRR1969355	Branchu et al, 2019				yes
9447		HUMAN	PHE	SRR1965524	Branchu et al, 2019				yes
9448		HUMAN	PHE	SRR1969825	Branchu et al, 2019				yes
9449		HUMAN	PHE	SRR1965880	Branchu et al, 2019				yes
9450		HUMAN	PHE	SRR1966615	Branchu et al, 2019				yes
12107		HUMAN	PHE	SRR1970222	Branchu et al, 2019				yes
12113		HUMAN	PHE	SRR1966126	Branchu et al, 2019				yes
12118		HUMAN	PHE	SRR1968427	Branchu et al, 2019				yes
12126		HUMAN	PHE	SRR1968613	Branchu et al, 2019				yes
12127		HUMAN	PHE	SRR1967471	Branchu et al, 2019				yes
12128		HUMAN	PHE	SRR1967241	Branchu et al, 2019				yes
12135		HUMAN	PHE	SRR1969202	Branchu et al, 2019				yes
12145		HUMAN	PHE	SRR3049368	Branchu et al, 2019				yes
12146		HUMAN	PHE	SRR1965331	Branchu et al, 2019				yes
12149		HUMAN	PHE	SRR1967782	Branchu et al, 2019				yes
12174		HUMAN	PHE	SRR1967759	Branchu et al, 2019				yes
12175		HUMAN	PHE	SRR1968523	Branchu et al, 2019				yes
12180		HUMAN	PHE	SRR1967257	Branchu et al, 2019				yes
12181		HUMAN	PHE	SRR1968793	Branchu et al, 2019				yes
13351		HUMAN	PHE	SRR1966721	Branchu et al, 2019				yes
13362		HUMAN	PHE	SRR1967148	Branchu et al, 2019				yes
13374		HUMAN	PHE	SRR1965324	Branchu et al, 2019				yes
13379		HUMAN	PHE	SRR1967409	Branchu et al, 2019				yes
13397		HUMAN	PHE	SRR1969941	Branchu et al, 2019				yes
13398		HUMAN	PHE	SRR1966299	Branchu et al, 2019				yes
13408		HUMAN	PHE	SRR1969659	Branchu et al, 2019				yes
13424		HUMAN	PHE	SRR1966572	Branchu et al, 2019				yes
13425		HUMAN	PHE	SRR1966720	Branchu et al, 2019				yes
13426		HUMAN	PHE	SRR1970287	Branchu et al, 2019				yes
13427		HUMAN	PHE	SRR1969072	Branchu et al, 2019				yes
13428		HUMAN	PHE	SRR1966645	Branchu et al, 2019				yes
13802		HUMAN	PHE	SRR1968894	Branchu et al, 2019				yes
13805		HUMAN	PHE	SRR1969394	Branchu et al, 2019				yes
13809		HUMAN	PHE	SRR1966862	Branchu et al, 2019				yes
13815		HUMAN	PHE	SRR1967889	Branchu et al, 2019				yes
13816		HUMAN	PHE	SRR1967841	Branchu et al, 2019				yes
13846		HUMAN	PHE	SRR1966322	Branchu et al, 2019				yes
13847		HUMAN	PHE	SRR1968149	Branchu et al, 2019				yes
13848		HUMAN	PHE	SRR1968380	Branchu et al, 2019				yes
14103		HUMAN	PHE	SRR1965311	Branchu et al, 2019				yes
14107		HUMAN	PHE	SRR1967419	Branchu et al, 2019				yes
14108		HUMAN	PHE	SRR1968330	Branchu et al, 2019				yes
14483		HUMAN	PHE	SRR1969016	Branchu et al, 2019				yes
14503		HUMAN	PHE	SRR1965263	Branchu et al, 2019				yes
14504		HUMAN	PHE	SRR1969252	Branchu et al, 2019				yes
14522		HUMAN	PHE	SRR1966666	Branchu et al, 2019				yes
14523		HUMAN	PHE	SRR1966513	Branchu et al, 2019				yes
14524		HUMAN	PHE	SRR1968022	Branchu et al, 2019				yes
14526		HUMAN	PHE	SRR1967279	Branchu et al, 2019				yes
14532		HUMAN	PHE	SRR1966739	Branchu et al, 2019				yes
14534		HUMAN	PHE	SRR1965467	Branchu et al, 2019				yes
14542		HUMAN	PHE	SRR1966431	Branchu et al, 2019				yes
14550		HUMAN	PHE	SRR1967783	Branchu et al, 2019				yes
14859		HUMAN	PHE	SRR1970169	Branchu et al, 2019				yes
14864		HUMAN	PHE	SRR1965423	Branchu et al, 2019				yes
14867		HUMAN	PHE	SRR1966890	Branchu et al, 2019				yes
14879		HUMAN	PHE	SRR1965387	Branchu et al, 2019				yes
14881		HUMAN	PHE	SRR1965859	Branchu et al, 2019				yes
14886		HUMAN	PHE	SRR1967753	Branchu et al, 2019				yes
14891		HUMAN	PHE	SRR1967547	Branchu et al, 2019				yes
14907		HUMAN	PHE	SRR1966328	Branchu et al, 2019				yes
14908		HUMAN	PHE	SRR1970092	Branchu et al, 2019				yes
14910		HUMAN	PHE	SRR1969680	Branchu et al, 2019				yes
14916		HUMAN	PHE	SRR1967276	Branchu et al, 2019				yes
14917		HUMAN	PHE	SRR1966719	Branchu et al, 2019				yes
14919		HUMAN	PHE	SRR1965971	Branchu et al, 2019				yes
15214		HUMAN	PHE	SRR3048970	Branchu et al, 2019				yes
15217		HUMAN	PHE	SRR3048932	Branchu et al, 2019				yes
15218		HUMAN	PHE	SRR3049018	Branchu et al, 2019				yes
15220		HUMAN	PHE	SRR3049084	Branchu et al, 2019				yes
15221		HUMAN	PHE	SRR3048528	Branchu et al, 2019				yes
18517		HUMAN	PHE	SRR3048751	Branchu et al, 2019				yes
18518		HUMAN	PHE	SRR3048554	Branchu et al, 2019				yes
18519		HUMAN	PHE	SRR3049946	Branchu et al, 2019				yes
18520		HUMAN	PHE	SRR3048936	Branchu et al, 2019				yes
18521		HUMAN	PHE	SRR3049405	Branchu et al, 2019				yes
18544		HUMAN	PHE	SRR3048728	Branchu et al, 2019				yes
18558		HUMAN	PHE	SRR3049115	Branchu et al, 2019				yes
18559		HUMAN	PHE	SRR3049268	Branchu et al, 2019				yes
18560		HUMAN	PHE	SRR3049637	Branchu et al, 2019				yes
18561		HUMAN	PHE	SRR3049935	Branchu et al, 2019				yes
18562		HUMAN	PHE	SRR3048539	Branchu et al, 2019				yes
18563		HUMAN	PHE	SRR3048556	Branchu et al, 2019				yes
18564		HUMAN	PHE	SRR3049693	Branchu et al, 2019				yes
18566		HUMAN	PHE	SRR3049419	Branchu et al, 2019				yes
18587		HUMAN	PHE	SRR3049141	Branchu et al, 2019				yes
18623		HUMAN	PHE	SRR3049140	Branchu et al, 2019				yes
18626		HUMAN	PHE	SRR3049246	Branchu et al, 2019				yes
18653		HUMAN	PHE	SRR3048779	Branchu et al, 2019				yes
18658		HUMAN	PHE	SRR3049151	Branchu et al, 2019				yes
19653		HUMAN	PHE	SRR3049902	Branchu et al, 2019				yes
19660		HUMAN	PHE	SRR3049259	Branchu et al, 2019				yes
20918		HUMAN	PHE	SRR3049952	Branchu et al, 2019				yes
20919		HUMAN	PHE	SRR3049186	Branchu et al, 2019				yes
20920		HUMAN	PHE	SRR3048571	Branchu et al, 2019				yes
20921		HUMAN	PHE	SRR3049696	Branchu et al, 2019				yes
20936		HUMAN	PHE	SRR3049373	Branchu et al, 2019				yes
21064		HUMAN	PHE	SRR3049032	Branchu et al, 2019				yes
21069		HUMAN	PHE	SRR3048906	Branchu et al, 2019				yes
21079		HUMAN	PHE	SRR3049077	Branchu et al, 2019				yes
21080		HUMAN	PHE	SRR3049233	Branchu et al, 2019				yes
21081		HUMAN	PHE	SRR3049309	Branchu et al, 2019				yes
21082		HUMAN	PHE	SRR3049492	Branchu et al, 2019				yes
21083		HUMAN	PHE	SRR3048726	Branchu et al, 2019				yes
21092		HUMAN	PHE	SRR3049236	Branchu et al, 2019				yes
21105		HUMAN	PHE	SRR3049472	Branchu et al, 2019				yes
21106		HUMAN	PHE	SRR3049776	Branchu et al, 2019				yes
21108		HUMAN	PHE	SRR3048934	Branchu et al, 2019				yes
21109		HUMAN	PHE	SRR3049572	Branchu et al, 2019				yes
21127		HUMAN	PHE	SRR3048706	Branchu et al, 2019				yes
21128		HUMAN	PHE	SRR3049086	Branchu et al, 2019				yes
21134		HUMAN	PHE	SRR3049876	Branchu et al, 2019				yes
21135		HUMAN	PHE	SRR3049197	Branchu et al, 2019				yes
21760		HUMAN	PHE	SRR1969847	Branchu et al, 2019				yes
21761		HUMAN	PHE	SRR1966276	Branchu et al, 2019				yes
21766		HUMAN	PHE	SRR1969512	Branchu et al, 2019				yes
21774		HUMAN	PHE	SRR1966243	Branchu et al, 2019				yes
21837		HUMAN	PHE	SRR3049530	Branchu et al, 2019				yes
21838		HUMAN	PHE	SRR3049263	Branchu et al, 2019				yes
21839		HUMAN	PHE	SRR3049861	Branchu et al, 2019				yes
21856		HUMAN	PHE	SRR3048904	Branchu et al, 2019				yes
21860		HUMAN	PHE	SRR3048886	Branchu et al, 2019				yes
21864		HUMAN	PHE	SRR3049632	Branchu et al, 2019				yes
21865		HUMAN	PHE	SRR3049283	Branchu et al, 2019				yes
22240		HUMAN	PHE	SRR1969141	Branchu et al, 2019				yes
22241		HUMAN	PHE	SRR1967292	Branchu et al, 2019				yes
22244		HUMAN	PHE	SRR1970326	Branchu et al, 2019				yes
22245		HUMAN	PHE	SRR1967420	Branchu et al, 2019				yes
22246		HUMAN	PHE	SRR1969149	Branchu et al, 2019				yes
22250		HUMAN	PHE	SRR1965964	Branchu et al, 2019				yes
23061		HUMAN	PHE	SRR1966811	Branchu et al, 2019				yes
23063		HUMAN	PHE	SRR1969506	Branchu et al, 2019				yes
23067		HUMAN	PHE	SRR1969521	Branchu et al, 2019				yes
23073		HUMAN	PHE	SRR1965047	Branchu et al, 2019				yes
23075		HUMAN	PHE	SRR1970013	Branchu et al, 2019				yes
23439		HUMAN	PHE	SRR1965672	Branchu et al, 2019				yes
23440		HUMAN	PHE	SRR1968741	Branchu et al, 2019				yes
23441		HUMAN	PHE	SRR1967578	Branchu et al, 2019				yes
23447		HUMAN	PHE	SRR1968950	Branchu et al, 2019				yes
23454		HUMAN	PHE	SRR1965556	Branchu et al, 2019				yes
23459		HUMAN	PHE	SRR1968619	Branchu et al, 2019				yes
23460		HUMAN	PHE	SRR1966291	Branchu et al, 2019				yes
23468		HUMAN	PHE	SRR1968635	Branchu et al, 2019				yes
23481		HUMAN	PHE	SRR1969733	Branchu et al, 2019				yes
23485		HUMAN	PHE	SRR1969751	Branchu et al, 2019				yes
23510		HUMAN	PHE	SRR1968528	Branchu et al, 2019				yes
23511		HUMAN	PHE	SRR1967912	Branchu et al, 2019				yes
23512		HUMAN	PHE	SRR1970215	Branchu et al, 2019				yes
23513		HUMAN	PHE	SRR1967048	Branchu et al, 2019				yes
23514		HUMAN	PHE	SRR1965108	Branchu et al, 2019				yes
24034		HUMAN	PHE	SRR3048847	Branchu et al, 2019				yes
24046		HUMAN	PHE	SRR1970057	Branchu et al, 2019				yes
24047		HUMAN	PHE	SRR1969479	Branchu et al, 2019				yes
24048		HUMAN	PHE	SRR1968072	Branchu et al, 2019				yes
24050		HUMAN	PHE	SRR1966581	Branchu et al, 2019				yes
24981		HUMAN	PHE	SRR1969251	Branchu et al, 2019				yes
24995		HUMAN	PHE	SRR1966501	Branchu et al, 2019				yes
24996		HUMAN	PHE	SRR1969658	Branchu et al, 2019				yes
24997		HUMAN	PHE	SRR1968311	Branchu et al, 2019				yes
24999		HUMAN	PHE	SRR1968253	Branchu et al, 2019				yes
25168		HUMAN	PHE	SRR1966368	Branchu et al, 2019				yes
25177		HUMAN	PHE	SRR3048565	Branchu et al, 2019				yes
25178		HUMAN	PHE	SRR3049727	Branchu et al, 2019				yes
25179		HUMAN	PHE	SRR1967332	Branchu et al, 2019				yes
25180		HUMAN	PHE	SRR3048981	Branchu et al, 2019				yes
25195		HUMAN	PHE	SRR1969066	Branchu et al, 2019				yes
25210		HUMAN	PHE	SRR1965151	Branchu et al, 2019				yes
25211		HUMAN	PHE	SRR1970031	Branchu et al, 2019				yes
25212		HUMAN	PHE	SRR1966980	Branchu et al, 2019				yes
25214		HUMAN	PHE	SRR1969606	Branchu et al, 2019				yes
25232		HUMAN	PHE	SRR3049317	Branchu et al, 2019				yes
25234		HUMAN	PHE	SRR1966936	Branchu et al, 2019				yes
25248		HUMAN	PHE	SRR1968247	Branchu et al, 2019				yes
25252		HUMAN	PHE	SRR1965718	Branchu et al, 2019				yes
25253		HUMAN	PHE	SRR1969904	Branchu et al, 2019				yes
25254		HUMAN	PHE	SRR1966234	Branchu et al, 2019				yes
25255		HUMAN	PHE	SRR1969646	Branchu et al, 2019				yes
25256		HUMAN	PHE	SRR3049754	Branchu et al, 2019				yes
25257		HUMAN	PHE	SRR1966766	Branchu et al, 2019				yes
25258		HUMAN	PHE	SRR1966443	Branchu et al, 2019				yes
25318		HUMAN	PHE	SRR1969171	Branchu et al, 2019				yes
25333		HUMAN	PHE	SRR1968087	Branchu et al, 2019				yes
25334		HUMAN	PHE	SRR1968412	Branchu et al, 2019				yes
25335		HUMAN	PHE	SRR1967208	Branchu et al, 2019				yes
25337		HUMAN	PHE	SRR1968437	Branchu et al, 2019				yes
25338		HUMAN	PHE	SRR1968823	Branchu et al, 2019				yes
25339		HUMAN	PHE	SRR1966731	Branchu et al, 2019				yes
26659		HUMAN	PHE	SRR1968835	Branchu et al, 2019				yes
26660		HUMAN	PHE	SRR1970219	Branchu et al, 2019				yes
26662		HUMAN	PHE	SRR1965466	Branchu et al, 2019				yes
26663		HUMAN	PHE	SRR1969999	Branchu et al, 2019				yes
26667		HUMAN	PHE	SRR1966941	Branchu et al, 2019				yes
26998		HUMAN	PHE	SRR1968735	Branchu et al, 2019				yes
27008		HUMAN	PHE	SRR1970327	Branchu et al, 2019				yes
27026		HUMAN	PHE	SRR1965696	Branchu et al, 2019				yes
27028		HUMAN	PHE	SRR1968426	Branchu et al, 2019				yes
27029		HUMAN	PHE	SRR1968008	Branchu et al, 2019				yes
27030		HUMAN	PHE	SRR1968510	Branchu et al, 2019				yes
27037		HUMAN	PHE	SRR1965981	Branchu et al, 2019				yes
27048		HUMAN	PHE	SRR1966576	Branchu et al, 2019				yes
27782		HUMAN	PHE	SRR1966506	Branchu et al, 2019				yes
27787		HUMAN	PHE	SRR1969703	Branchu et al, 2019				yes
27789		HUMAN	PHE	SRR1965188	Branchu et al, 2019				yes
27790		HUMAN	PHE	SRR1967093	Branchu et al, 2019				yes
27792		HUMAN	PHE	SRR1965663	Branchu et al, 2019				yes
27793		HUMAN	PHE	SRR1966494	Branchu et al, 2019				yes
27804		HUMAN	PHE	SRR1966509	Branchu et al, 2019				yes
27968		HUMAN	PHE	SRR1965261	Branchu et al, 2019				yes
27969		HUMAN	PHE	SRR1966211	Branchu et al, 2019				yes
27971		HUMAN	PHE	SRR1967045	Branchu et al, 2019				yes
27980		HUMAN	PHE	SRR1968909	Branchu et al, 2019				yes
29233		HUMAN	PHE	SRR3049571	Branchu et al, 2019				yes
29235		HUMAN	PHE	SRR3048768	Branchu et al, 2019				yes
29238		HUMAN	PHE	SRR3049501	Branchu et al, 2019				yes
29246		HUMAN	PHE	SRR3049813	Branchu et al, 2019				yes
29247		HUMAN	PHE	SRR3048914	Branchu et al, 2019				yes
29249		HUMAN	PHE	SRR3049928	Branchu et al, 2019				yes
29258		HUMAN	PHE	SRR3049563	Branchu et al, 2019				yes
29262		HUMAN	PHE	SRR3049232	Branchu et al, 2019				yes
29266		HUMAN	PHE	SRR3048543	Branchu et al, 2019				yes
29267		HUMAN	PHE	SRR3049138	Branchu et al, 2019				yes
29268		HUMAN	PHE	SRR3049132	Branchu et al, 2019				yes
29269		HUMAN	PHE	SRR3049417	Branchu et al, 2019				yes
29271		HUMAN	PHE	SRR3049500	Branchu et al, 2019				yes
29288		HUMAN	PHE	SRR3049082	Branchu et al, 2019				yes
29290		HUMAN	PHE	SRR3048555	Branchu et al, 2019				yes
29304		HUMAN	PHE	SRR3049833	Branchu et al, 2019				yes
29305		HUMAN	PHE	SRR3049442	Branchu et al, 2019				yes
29312		HUMAN	PHE	SRR3048800	Branchu et al, 2019				yes
29384		HUMAN	PHE	SRR1969350	Branchu et al, 2019				yes
29936		HUMAN	PHE	SRR3048518	Branchu et al, 2019				yes
29950		HUMAN	PHE	SRR3049016	Branchu et al, 2019				yes
29951		HUMAN	PHE	SRR3049591	Branchu et al, 2019				yes
29953		HUMAN	PHE	SRR3049156	Branchu et al, 2019				yes
29955		HUMAN	PHE	SRR3049633	Branchu et al, 2019				yes
29957		HUMAN	PHE	SRR3048857	Branchu et al, 2019				yes
31619		HUMAN	PHE	SRR1966835	Branchu et al, 2019				yes
31636		HUMAN	PHE	SRR1966160	Branchu et al, 2019				yes
31639		HUMAN	PHE	SRR1969046	Branchu et al, 2019				yes
31640		HUMAN	PHE	SRR1968846	Branchu et al, 2019				yes
31642		HUMAN	PHE	SRR1969701	Branchu et al, 2019				yes
31643		HUMAN	PHE	SRR1969441	Branchu et al, 2019				yes
31648		HUMAN	PHE	SRR1966413	Branchu et al, 2019				yes
31660		HUMAN	PHE	SRR1970081	Branchu et al, 2019				yes
31661		HUMAN	PHE	SRR1965680	Branchu et al, 2019				yes
31903		HUMAN	PHE	SRR1969930	Branchu et al, 2019				yes
31907		HUMAN	PHE	SRR1969308	Branchu et al, 2019				yes
31911		HUMAN	PHE	SRR1969998	Branchu et al, 2019				yes
31913		HUMAN	PHE	SRR3049573	Branchu et al, 2019				yes
31914		HUMAN	PHE	SRR1969065	Branchu et al, 2019				yes
31946		HUMAN	PHE	SRR1969019	Branchu et al, 2019				yes
31951		HUMAN	PHE	SRR1968040	Branchu et al, 2019				yes
31953		HUMAN	PHE	SRR1966371	Branchu et al, 2019				yes
31956		HUMAN	PHE	SRR1969518	Branchu et al, 2019				yes
31957		HUMAN	PHE	SRR1965941	Branchu et al, 2019				yes
31958		HUMAN	PHE	SRR1968012	Branchu et al, 2019				yes
31959		HUMAN	PHE	SRR1966380	Branchu et al, 2019				yes
31961		HUMAN	PHE	SRR1966331	Branchu et al, 2019				yes
31962		HUMAN	PHE	SRR1966433	Branchu et al, 2019				yes
32378		HUMAN	PHE	SRR1969014	Branchu et al, 2019				yes
32382		HUMAN	PHE	SRR1967651	Branchu et al, 2019				yes
32388		HUMAN	PHE	SRR1965173	Branchu et al, 2019				yes
32389		HUMAN	PHE	SRR1968560	Branchu et al, 2019				yes
32390		HUMAN	PHE	SRR1970020	Branchu et al, 2019				yes
32526		HUMAN	PHE	SRR1970083	Branchu et al, 2019				yes
32541		HUMAN	PHE	SRR1969000	Branchu et al, 2019				yes
32547		HUMAN	PHE	SRR1965637	Branchu et al, 2019				yes
32548		HUMAN	PHE	SRR1966614	Branchu et al, 2019				yes
32549		HUMAN	PHE	SRR1968039	Branchu et al, 2019				yes
32551		HUMAN	PHE	SRR1969511	Branchu et al, 2019				yes
32552		HUMAN	PHE	SRR1969554	Branchu et al, 2019				yes
34142		HUMAN	PHE	SRR1967256	Branchu et al, 2019				yes
34143		HUMAN	PHE	SRR1969827	Branchu et al, 2019				yes
34146		HUMAN	PHE	SRR1969420	Branchu et al, 2019				yes
34150		HUMAN	PHE	SRR1970229	Branchu et al, 2019				yes
34156		HUMAN	PHE	SRR1967843	Branchu et al, 2019				yes
34163		HUMAN	PHE	SRR1969317	Branchu et al, 2019				yes
34166		HUMAN	PHE	SRR1969480	Branchu et al, 2019				yes
34167		HUMAN	PHE	SRR1969071	Branchu et al, 2019				yes
34213		HUMAN	PHE	SRR1968854	Branchu et al, 2019				yes
36372		HUMAN	PHE	SRR1965953	Branchu et al, 2019				yes
36374		HUMAN	PHE	SRR1965944	Branchu et al, 2019				yes
36375		HUMAN	PHE	SRR1969823	Branchu et al, 2019				yes
36376		HUMAN	PHE	SRR1969766	Branchu et al, 2019				yes
36378		HUMAN	PHE	SRR1966066	Branchu et al, 2019				yes
36465		HUMAN	PHE	SRR1969610	Branchu et al, 2019				yes
36467		HUMAN	PHE	SRR1966232	Branchu et al, 2019				yes
36470		HUMAN	PHE	SRR1967701	Branchu et al, 2019				yes
36471		HUMAN	PHE	SRR1965088	Branchu et al, 2019				yes
36479		HUMAN	PHE	SRR1967365	Branchu et al, 2019				yes
36511		HUMAN	PHE	SRR1968837	Branchu et al, 2019				yes
36514		HUMAN	PHE	SRR1966986	Branchu et al, 2019				yes
36515		HUMAN	PHE	SRR1969888	Branchu et al, 2019				yes
36988		HUMAN	PHE	SRR1965358	Branchu et al, 2019				yes
36992		HUMAN	PHE	SRR1968883	Branchu et al, 2019				yes
36998		HUMAN	PHE	SRR1967836	Branchu et al, 2019				yes
36999		HUMAN	PHE	SRR1968598	Branchu et al, 2019				yes
37005		HUMAN	PHE	SRR1969986	Branchu et al, 2019				yes
37017		HUMAN	PHE	SRR1965099	Branchu et al, 2019				yes
37018		HUMAN	PHE	SRR1969405	Branchu et al, 2019				yes
37019		HUMAN	PHE	SRR1967715	Branchu et al, 2019				yes
37026		HUMAN	PHE	SRR1966982	Branchu et al, 2019				yes
37027		HUMAN	PHE	SRR1970255	Branchu et al, 2019				yes
37029		HUMAN	PHE	SRR1965388	Branchu et al, 2019				yes
37031		HUMAN	PHE	SRR1970252	Branchu et al, 2019				yes
37032		HUMAN	PHE	SRR1970136	Branchu et al, 2019				yes
37051		HUMAN	PHE	SRR1968052	Branchu et al, 2019				yes
37069		HUMAN	PHE	SRR1970108	Branchu et al, 2019				yes
37079		HUMAN	PHE	SRR1969075	Branchu et al, 2019				yes
37093		HUMAN	PHE	SRR3049201	Branchu et al, 2019				yes
37098		HUMAN	PHE	SRR1968638	Branchu et al, 2019				yes
37099		HUMAN	PHE	SRR1968536	Branchu et al, 2019				yes
37757		HUMAN	PHE	SRR1965446	Branchu et al, 2019				yes
37762		HUMAN	PHE	SRR1965081	Branchu et al, 2019				yes
37766		HUMAN	PHE	SRR1967312	Branchu et al, 2019				yes
37767		HUMAN	PHE	SRR1968481	Branchu et al, 2019				yes
37772		HUMAN	PHE	SRR1969177	Branchu et al, 2019				yes
37780		HUMAN	PHE	SRR1967594	Branchu et al, 2019				yes
37782		HUMAN	PHE	SRR1966342	Branchu et al, 2019				yes
37783		HUMAN	PHE	SRR1969507	Branchu et al, 2019				yes
37785		HUMAN	PHE	SRR1969207	Branchu et al, 2019				yes
37786		HUMAN	PHE	SRR1969299	Branchu et al, 2019				yes
37789		HUMAN	PHE	SRR1966283	Branchu et al, 2019				yes
37792		HUMAN	PHE	SRR1965965	Branchu et al, 2019				yes
37793		HUMAN	PHE	SRR1968561	Branchu et al, 2019				yes
37794		HUMAN	PHE	SRR1967917	Branchu et al, 2019				yes
37795		HUMAN	PHE	SRR1966580	Branchu et al, 2019				yes
37796		HUMAN	PHE	SRR1968237	Branchu et al, 2019				yes
37801		HUMAN	PHE	SRR1968695	Branchu et al, 2019				yes
38329		HUMAN	PHE	SRR1965074	Branchu et al, 2019				yes
38347		HUMAN	PHE	SRR1966516	Branchu et al, 2019				yes
38364		HUMAN	PHE	SRR1969602	Branchu et al, 2019				yes
38365		HUMAN	PHE	SRR1967798	Branchu et al, 2019				yes
38374		HUMAN	PHE	SRR1969253	Branchu et al, 2019				yes
38375		HUMAN	PHE	SRR1967149	Branchu et al, 2019				yes
38382		HUMAN	PHE	SRR1967096	Branchu et al, 2019				yes
38386		HUMAN	PHE	SRR1969879	Branchu et al, 2019				yes
38390		HUMAN	PHE	SRR1967461	Branchu et al, 2019				yes
38392		HUMAN	PHE	SRR1965508	Branchu et al, 2019				yes
38395		HUMAN	PHE	SRR1965402	Branchu et al, 2019				yes
38397		HUMAN	PHE	SRR1970132	Branchu et al, 2019				yes
38398		HUMAN	PHE	SRR1969637	Branchu et al, 2019				yes
38399		HUMAN	PHE	SRR1965343	Branchu et al, 2019				yes
38400		HUMAN	PHE	SRR1968160	Branchu et al, 2019				yes
38402		HUMAN	PHE	SRR1965461	Branchu et al, 2019				yes
38405		HUMAN	PHE	SRR1966147	Branchu et al, 2019				yes
38406		HUMAN	PHE	SRR1966638	Branchu et al, 2019				yes
38431		HUMAN	PHE	SRR1965061	Branchu et al, 2019				yes
38738		HUMAN	PHE	SRR1968290	Branchu et al, 2019				yes
38747		HUMAN	PHE	SRR1968373	Branchu et al, 2019				yes
38751		HUMAN	PHE	SRR1965940	Branchu et al, 2019				yes
38753		HUMAN	PHE	SRR1965816	Branchu et al, 2019				yes
38754		HUMAN	PHE	SRR1969166	Branchu et al, 2019				yes
38756		HUMAN	PHE	SRR1968291	Branchu et al, 2019				yes
38757		HUMAN	PHE	SRR1966456	Branchu et al, 2019				yes
38758		HUMAN	PHE	SRR1965096	Branchu et al, 2019				yes
38760		HUMAN	PHE	SRR1967577	Branchu et al, 2019				yes
38761		HUMAN	PHE	SRR1966047	Branchu et al, 2019				yes
38762		HUMAN	PHE	SRR1967679	Branchu et al, 2019				yes
38764		HUMAN	PHE	SRR1970049	Branchu et al, 2019				yes
38765		HUMAN	PHE	SRR1968600	Branchu et al, 2019				yes
39432		HUMAN	PHE	SRR1965297	Branchu et al, 2019				yes
39433		HUMAN	PHE	SRR1967022	Branchu et al, 2019				yes
39456		HUMAN	PHE	SRR1968071	Branchu et al, 2019				yes
39471		HUMAN	PHE	SRR1968204	Branchu et al, 2019				yes
39473		HUMAN	PHE	SRR1966734	Branchu et al, 2019				yes
39474		HUMAN	PHE	SRR1965644	Branchu et al, 2019				yes
39475		HUMAN	PHE	SRR1966466	Branchu et al, 2019				yes
39496		HUMAN	PHE	SRR1969866	Branchu et al, 2019				yes
39497		HUMAN	PHE	SRR1969119	Branchu et al, 2019				yes
39498		HUMAN	PHE	SRR1966414	Branchu et al, 2019				yes
39500		HUMAN	PHE	SRR1968805	Branchu et al, 2019				yes
39503		HUMAN	PHE	SRR1966178	Branchu et al, 2019				yes
39504		HUMAN	PHE	SRR1969848	Branchu et al, 2019				yes
39505		HUMAN	PHE	SRR1966308	Branchu et al, 2019				yes
39519		HUMAN	PHE	SRR1967173	Branchu et al, 2019				yes
40250		HUMAN	PHE	SRR1968776	Branchu et al, 2019				yes
40252		HUMAN	PHE	SRR1966859	Branchu et al, 2019				yes
40253		HUMAN	PHE	SRR1966642	Branchu et al, 2019				yes
40254		HUMAN	PHE	SRR1968187	Branchu et al, 2019				yes
40258		HUMAN	PHE	SRR1967731	Branchu et al, 2019				yes
40259		HUMAN	PHE	SRR1967281	Branchu et al, 2019				yes
40260		HUMAN	PHE	SRR1967982	Branchu et al, 2019				yes
40266		HUMAN	PHE	SRR1966673	Branchu et al, 2019				yes
40267		HUMAN	PHE	SRR1966359	Branchu et al, 2019				yes
40299		HUMAN	PHE	SRR1969218	Branchu et al, 2019				yes
40302		HUMAN	PHE	SRR1966499	Branchu et al, 2019				yes
40315		HUMAN	PHE	SRR1967536	Branchu et al, 2019				yes
40320		HUMAN	PHE	SRR3048545	Branchu et al, 2019				yes
40330		HUMAN	PHE	SRR3049318	Branchu et al, 2019				yes
40349		HUMAN	PHE	SRR1970076	Branchu et al, 2019				yes
40352		HUMAN	PHE	SRR1968981	Branchu et al, 2019				yes
40355		HUMAN	PHE	SRR1968113	Branchu et al, 2019				yes
40356		HUMAN	PHE	SRR1965780	Branchu et al, 2019				yes
40357		HUMAN	PHE	SRR1965812	Branchu et al, 2019				yes
40359		HUMAN	PHE	SRR1968126	Branchu et al, 2019				yes
40360		HUMAN	PHE	SRR1967236	Branchu et al, 2019				yes
40775		HUMAN	PHE	SRR1965582	Branchu et al, 2019				yes
40777		HUMAN	PHE	SRR1965754	Branchu et al, 2019				yes
40783		HUMAN	PHE	SRR1969966	Branchu et al, 2019				yes
40786		HUMAN	PHE	SRR1968852	Branchu et al, 2019				yes
40788		HUMAN	PHE	SRR1966932	Branchu et al, 2019				yes
41950		HUMAN	PHE	SRR1966826	Branchu et al, 2019				yes
41959		HUMAN	PHE	SRR1970276	Branchu et al, 2019				yes
41965		HUMAN	PHE	SRR1969185	Branchu et al, 2019				yes
41966		HUMAN	PHE	SRR1967606	Branchu et al, 2019				yes
41968		HUMAN	PHE	SRR1968398	Branchu et al, 2019				yes
41970		HUMAN	PHE	SRR1967087	Branchu et al, 2019				yes
41971		HUMAN	PHE	SRR1966840	Branchu et al, 2019				yes
41972		HUMAN	PHE	SRR1967295	Branchu et al, 2019				yes
41973		HUMAN	PHE	SRR1968278	Branchu et al, 2019				yes
41976		HUMAN	PHE	SRR1970307	Branchu et al, 2019				yes
41978		HUMAN	PHE	SRR1965832	Branchu et al, 2019				yes
41979		HUMAN	PHE	SRR1965589	Branchu et al, 2019				yes
41980		HUMAN	PHE	SRR1968458	Branchu et al, 2019				yes
41981		HUMAN	PHE	SRR1968343	Branchu et al, 2019				yes
41982		HUMAN	PHE	SRR1968668	Branchu et al, 2019				yes
42133		HUMAN	PHE	SRR1967221	Branchu et al, 2019				yes
42144		HUMAN	PHE	SRR1970296	Branchu et al, 2019				yes
42163		HUMAN	PHE	SRR1969126	Branchu et al, 2019				yes
42164		HUMAN	PHE	SRR1965314	Branchu et al, 2019				yes
43397		HUMAN	PHE	SRR1960212	Branchu et al, 2019				yes
43406		HUMAN	PHE	SRR1963093	Branchu et al, 2019				yes
43414		HUMAN	PHE	SRR1959296	Branchu et al, 2019				yes
43416		HUMAN	PHE	SRR1963458	Branchu et al, 2019				yes
43420		HUMAN	PHE	SRR1969896	Branchu et al, 2019				yes
43421		HUMAN	PHE	SRR1969457	Branchu et al, 2019				yes
43424		HUMAN	PHE	SRR1965903	Branchu et al, 2019				yes
43425		HUMAN	PHE	SRR1967287	Branchu et al, 2019				yes
44678		HUMAN	PHE	SRR1957778	Branchu et al, 2019				yes
44679		HUMAN	PHE	SRR1957779	Branchu et al, 2019				yes
44688		HUMAN	PHE	SRR1957785	Branchu et al, 2019				yes
44722		HUMAN	PHE	SRR1957801	Branchu et al, 2019				yes
44733		HUMAN	PHE	SRR1957753	Branchu et al, 2019				yes
45201		HUMAN	PHE	SRR3049022	Branchu et al, 2019				yes
45225		HUMAN	PHE	SRR3284842	Branchu et al, 2019				yes
45263		HUMAN	PHE	SRR1957803	Branchu et al, 2019				yes
45266		HUMAN	PHE	SRR3049850	Branchu et al, 2019				yes
45560		HUMAN	PHE	SRR1969870	Branchu et al, 2019				yes
45562		HUMAN	PHE	SRR1969947	Branchu et al, 2019				yes
45592		HUMAN	PHE	SRR1968980	Branchu et al, 2019				yes
45594		HUMAN	PHE	SRR1968871	Branchu et al, 2019				yes
45595		HUMAN	PHE	SRR1968716	Branchu et al, 2019				yes
45596		HUMAN	PHE	SRR1965898	Branchu et al, 2019				yes
45597		HUMAN	PHE	SRR1968178	Branchu et al, 2019				yes
45599		HUMAN	PHE	SRR1967556	Branchu et al, 2019				yes
45600		HUMAN	PHE	SRR1966993	Branchu et al, 2019				yes
45602		HUMAN	PHE	SRR1969486	Branchu et al, 2019				yes
45603		HUMAN	PHE	SRR1967499	Branchu et al, 2019				yes
45962		HUMAN	PHE	SRR1966440	Branchu et al, 2019				yes
45964		HUMAN	PHE	SRR1966049	Branchu et al, 2019				yes
45967		HUMAN	PHE	SRR1967488	Branchu et al, 2019				yes
45976		HUMAN	PHE	SRR1966038	Branchu et al, 2019				yes
45978		HUMAN	PHE	SRR1968825	Branchu et al, 2019				yes
45983		HUMAN	PHE	SRR1967622	Branchu et al, 2019				yes
45984		HUMAN	PHE	SRR1967795	Branchu et al, 2019				yes
45991		HUMAN	PHE	SRR1969164	Branchu et al, 2019				yes
45994		HUMAN	PHE	SRR1965648	Branchu et al, 2019				yes
46007		HUMAN	PHE	SRR1968092	Branchu et al, 2019				yes
46089		HUMAN	PHE	SRR1957883	Branchu et al, 2019				yes
46095		HUMAN	PHE	SRR1958437	Branchu et al, 2019				yes
46103		HUMAN	PHE	SRR1958243	Branchu et al, 2019				yes
46106		HUMAN	PHE	SRR1957998	Branchu et al, 2019				yes
46107		HUMAN	PHE	SRR1958128	Branchu et al, 2019				yes
46108		HUMAN	PHE	SRR3049344	Branchu et al, 2019				yes
46111		HUMAN	PHE	SRR1958267	Branchu et al, 2019				yes
46113		HUMAN	PHE	SRR1957908	Branchu et al, 2019				yes
46115		HUMAN	PHE	SRR1957831	Branchu et al, 2019				yes
46133		HUMAN	PHE	SRR1957829	Branchu et al, 2019				yes
46137		HUMAN	PHE	SRR3049729	Branchu et al, 2019				yes
46141		HUMAN	PHE	SRR1958631	Branchu et al, 2019				yes
46142		HUMAN	PHE	SRR1958601	Branchu et al, 2019				yes
46143		HUMAN	PHE	SRR1958201	Branchu et al, 2019				yes
46144		HUMAN	PHE	SRR1958563	Branchu et al, 2019				yes
46145		HUMAN	PHE	SRR1958443	Branchu et al, 2019				yes
46549		HUMAN	PHE	SRR1970024	Branchu et al, 2019				yes
46566		HUMAN	PHE	SRR1966551	Branchu et al, 2019				yes
46567		HUMAN	PHE	SRR1967249	Branchu et al, 2019				yes
46568		HUMAN	PHE	SRR1968578	Branchu et al, 2019				yes
46571		HUMAN	PHE	SRR1967950	Branchu et al, 2019				yes
46572		HUMAN	PHE	SRR1966514	Branchu et al, 2019				yes
46602		HUMAN	PHE	SRR1957769	Branchu et al, 2019				yes
46608		HUMAN	PHE	SRR1957839	Branchu et al, 2019				yes
46609		HUMAN	PHE	SRR1958073	Branchu et al, 2019				yes
46620		HUMAN	PHE	SRR1958551	Branchu et al, 2019				yes
46628		HUMAN	PHE	SRR1958533	Branchu et al, 2019				yes
46629		HUMAN	PHE	SRR1958354	Branchu et al, 2019				yes
46633		HUMAN	PHE	SRR1958492	Branchu et al, 2019				yes
48119		HUMAN	PHE	SRR3049255	Branchu et al, 2019				yes
48143		HUMAN	PHE	SRR3049314	Branchu et al, 2019				yes
48144		HUMAN	PHE	SRR3048843	Branchu et al, 2019				yes
48148		HUMAN	PHE	SRR3284944	Branchu et al, 2019				yes
48149		HUMAN	PHE	SRR3048705	Branchu et al, 2019				yes
48184		HUMAN	PHE	SRR3049120	Branchu et al, 2019				yes
48205		HUMAN	PHE	SRR1958591	Branchu et al, 2019				yes
48207		HUMAN	PHE	SRR1958502	Branchu et al, 2019				yes
48209		HUMAN	PHE	SRR1958472	Branchu et al, 2019				yes
48210		HUMAN	PHE	SRR1958012	Branchu et al, 2019				yes
48212		HUMAN	PHE	SRR1958518	Branchu et al, 2019				yes
48213		HUMAN	PHE	SRR1958459	Branchu et al, 2019				yes
48217		HUMAN	PHE	SRR1958670	Branchu et al, 2019				yes
48219		HUMAN	PHE	SRR1958538	Branchu et al, 2019				yes
48220		HUMAN	PHE	SRR1958084	Branchu et al, 2019				yes
48239		HUMAN	PHE	SRR1958371	Branchu et al, 2019				yes
48245		HUMAN	PHE	SRR1958173	Branchu et al, 2019				yes
48251		HUMAN	PHE	SRR1957858	Branchu et al, 2019				yes
48267		HUMAN	PHE	SRR1958214	Branchu et al, 2019				yes
48271		HUMAN	PHE	SRR1957989	Branchu et al, 2019				yes
48279		HUMAN	PHE	SRR1957825	Branchu et al, 2019				yes
48284		HUMAN	PHE	SRR1958181	Branchu et al, 2019				yes
48286		HUMAN	PHE	SRR1957861	Branchu et al, 2019				yes
49724		HUMAN	PHE	SRR1958132	Branchu et al, 2019				yes
49727		HUMAN	PHE	SRR1958015	Branchu et al, 2019				yes
49728		HUMAN	PHE	SRR1958465	Branchu et al, 2019				yes
49731		HUMAN	PHE	SRR1957971	Branchu et al, 2019				yes
49732		HUMAN	PHE	SRR1958026	Branchu et al, 2019				yes
49735		HUMAN	PHE	SRR1958024	Branchu et al, 2019				yes
49736		HUMAN	PHE	SRR1958221	Branchu et al, 2019				yes
49737		HUMAN	PHE	SRR1958048	Branchu et al, 2019				yes
50106		HUMAN	PHE	SRR1958588	Branchu et al, 2019				yes
50118		HUMAN	PHE	SRR1958116	Branchu et al, 2019				yes
50137		HUMAN	PHE	SRR1958596	Branchu et al, 2019				yes
50138		HUMAN	PHE	SRR1958470	Branchu et al, 2019				yes
50142		HUMAN	PHE	SRR1958071	Branchu et al, 2019				yes
50144		HUMAN	PHE	SRR1958316	Branchu et al, 2019				yes
50145		HUMAN	PHE	SRR1958331	Branchu et al, 2019				yes
50146		HUMAN	PHE	SRR1958075	Branchu et al, 2019				yes
50307		HUMAN	PHE	SRR1967290	Branchu et al, 2019				yes
50310		HUMAN	PHE	SRR1965598	Branchu et al, 2019				yes
50316		HUMAN	PHE	SRR1970113	Branchu et al, 2019				yes
50318		HUMAN	PHE	SRR1969540	Branchu et al, 2019				yes
50319		HUMAN	PHE	SRR1966303	Branchu et al, 2019				yes
50320		HUMAN	PHE	SRR1969666	Branchu et al, 2019				yes
50321		HUMAN	PHE	SRR1968540	Branchu et al, 2019				yes
50322		HUMAN	PHE	SRR1966306	Branchu et al, 2019				yes
50324		HUMAN	PHE	SRR1966517	Branchu et al, 2019				yes
50325		HUMAN	PHE	SRR1965815	Branchu et al, 2019				yes
50328		HUMAN	PHE	SRR1969791	Branchu et al, 2019				yes
50338		HUMAN	PHE	SRR1966880	Branchu et al, 2019				yes
50342		HUMAN	PHE	SRR1969437	Branchu et al, 2019				yes
50343		HUMAN	PHE	SRR1967339	Branchu et al, 2019				yes
50344		HUMAN	PHE	SRR1968338	Branchu et al, 2019				yes
50345		HUMAN	PHE	SRR1965896	Branchu et al, 2019				yes
50346		HUMAN	PHE	SRR1970246	Branchu et al, 2019				yes
50348		HUMAN	PHE	SRR1966034	Branchu et al, 2019				yes
50832		HUMAN	PHE	SRR1969100	Branchu et al, 2019				yes
50849		HUMAN	PHE	SRR1969106	Branchu et al, 2019				yes
50852		HUMAN	PHE	SRR1966540	Branchu et al, 2019				yes
50857		HUMAN	PHE	SRR1965135	Branchu et al, 2019				yes
50864		HUMAN	PHE	SRR1965054	Branchu et al, 2019				yes
50875		HUMAN	PHE	SRR1965373	Branchu et al, 2019				yes
51247		HUMAN	PHE	SRR1969122	Branchu et al, 2019				yes
51264		HUMAN	PHE	SRR1969433	Branchu et al, 2019				yes
51271		HUMAN	PHE	SRR1967200	Branchu et al, 2019				yes
51273		HUMAN	PHE	SRR1968141	Branchu et al, 2019				yes
51274		HUMAN	PHE	SRR1967874	Branchu et al, 2019				yes
52957		HUMAN	PHE	SRR1969552	Branchu et al, 2019				yes
52971		HUMAN	PHE	SRR1970277	Branchu et al, 2019				yes
52980		HUMAN	PHE	SRR1966062	Branchu et al, 2019				yes
52996		HUMAN	PHE	SRR1968804	Branchu et al, 2019				yes
53002		HUMAN	PHE	SRR1965472	Branchu et al, 2019				yes
53004		HUMAN	PHE	SRR1965178	Branchu et al, 2019				yes
53014		HUMAN	PHE	SRR3049350	Branchu et al, 2019				yes
53038		HUMAN	PHE	SRR3049537	Branchu et al, 2019				yes
53044		HUMAN	PHE	SRR3049485	Branchu et al, 2019				yes
53046		HUMAN	PHE	SRR3049950	Branchu et al, 2019				yes
53070		HUMAN	PHE	SRR3048796	Branchu et al, 2019				yes
53102		HUMAN	PHE	SRR1967636	Branchu et al, 2019				yes
53104		HUMAN	PHE	SRR1969854	Branchu et al, 2019				yes
53107		HUMAN	PHE	SRR1966591	Branchu et al, 2019				yes
53109		HUMAN	PHE	SRR1966367	Branchu et al, 2019				yes
53126		HUMAN	PHE	SRR1967939	Branchu et al, 2019				yes
53976		HUMAN	PHE	SRR1957902	Branchu et al, 2019				yes
53988		HUMAN	PHE	SRR1958233	Branchu et al, 2019				yes
53990		HUMAN	PHE	SRR1958458	Branchu et al, 2019				yes
53992		HUMAN	PHE	SRR1958034	Branchu et al, 2019				yes
53994		HUMAN	PHE	SRR1958016	Branchu et al, 2019				yes
53999		HUMAN	PHE	SRR1957940	Branchu et al, 2019				yes
54000		HUMAN	PHE	SRR1957900	Branchu et al, 2019				yes
54003		HUMAN	PHE	SRR1958444	Branchu et al, 2019				yes
54029		HUMAN	PHE	SRR1958620	Branchu et al, 2019				yes
54044		HUMAN	PHE	SRR1958189	Branchu et al, 2019				yes
54046		HUMAN	PHE	SRR1958548	Branchu et al, 2019				yes
54050		HUMAN	PHE	SRR1957915	Branchu et al, 2019				yes
54062		HUMAN	PHE	SRR1958449	Branchu et al, 2019				yes
54065		HUMAN	PHE	SRR1958185	Branchu et al, 2019				yes
55563		HUMAN	PHE	SRR1969726	Branchu et al, 2019				yes
55568		HUMAN	PHE	SRR1966722	Branchu et al, 2019				yes
55587		HUMAN	PHE	SRR1969450	Branchu et al, 2019				yes
56116		HUMAN	PHE	SRR1968872	Branchu et al, 2019				yes
56119		HUMAN	PHE	SRR1965418	Branchu et al, 2019				yes
56123		HUMAN	PHE	SRR1967677	Branchu et al, 2019				yes
56124		HUMAN	PHE	SRR1967107	Branchu et al, 2019				yes
56127		HUMAN	PHE	SRR1968177	Branchu et al, 2019				yes
56923		HUMAN	PHE	SRR3049578	Branchu et al, 2019				yes
56938		HUMAN	PHE	SRR3048695	Branchu et al, 2019				yes
56939		HUMAN	PHE	SRR3049584	Branchu et al, 2019				yes
56954		HUMAN	PHE	SRR3048701	Branchu et al, 2019				yes
56956		HUMAN	PHE	SRR3048873	Branchu et al, 2019				yes
56957		HUMAN	PHE	SRR3049029	Branchu et al, 2019				yes
56958		HUMAN	PHE	SRR3049557	Branchu et al, 2019				yes
56965		HUMAN	PHE	SRR3049551	Branchu et al, 2019				yes
56966		HUMAN	PHE	SRR3048762	Branchu et al, 2019				yes
56969		HUMAN	PHE	SRR3049580	Branchu et al, 2019				yes
56986		HUMAN	PHE	SRR3049353	Branchu et al, 2019				yes
57095		HUMAN	PHE	SRR1966418	Branchu et al, 2019				yes
57096		HUMAN	PHE	SRR1968378	Branchu et al, 2019				yes
57097		HUMAN	PHE	SRR1967704	Branchu et al, 2019				yes
57098		HUMAN	PHE	SRR1969214	Branchu et al, 2019				yes
57099		HUMAN	PHE	SRR1965312	Branchu et al, 2019				yes
57115		HUMAN	PHE	SRR1966019	Branchu et al, 2019				yes
57125		HUMAN	PHE	SRR1965208	Branchu et al, 2019				yes
57127		HUMAN	PHE	SRR1966606	Branchu et al, 2019				yes
57128		HUMAN	PHE	SRR1965771	Branchu et al, 2019				yes
57129		HUMAN	PHE	SRR1969414	Branchu et al, 2019				yes
57131		HUMAN	PHE	SRR1966620	Branchu et al, 2019				yes
57133		HUMAN	PHE	SRR1966654	Branchu et al, 2019				yes
57605		HUMAN	PHE	SRR1958434	Branchu et al, 2019				yes
57608		HUMAN	PHE	SRR1958686	Branchu et al, 2019				yes
57613		HUMAN	PHE	SRR1958557	Branchu et al, 2019				yes
57617		HUMAN	PHE	SRR1958577	Branchu et al, 2019				yes
57625		HUMAN	PHE	SRR1958355	Branchu et al, 2019				yes
57636		HUMAN	PHE	SRR1958281	Branchu et al, 2019				yes
57645		HUMAN	PHE	SRR1958513	Branchu et al, 2019				yes
57654		HUMAN	PHE	SRR1958107	Branchu et al, 2019				yes
57658		HUMAN	PHE	SRR1958223	Branchu et al, 2019				yes
58462		HUMAN	PHE	SRR1958481	Branchu et al, 2019				yes
58481		HUMAN	PHE	SRR1958570	Branchu et al, 2019				yes
58498		HUMAN	PHE	SRR1958394	Branchu et al, 2019				yes
58499		HUMAN	PHE	SRR1957899	Branchu et al, 2019				yes
58500		HUMAN	PHE	SRR1957824	Branchu et al, 2019				yes
58505		HUMAN	PHE	SRR1958306	Branchu et al, 2019				yes
58509		HUMAN	PHE	SRR1958177	Branchu et al, 2019				yes
58512		HUMAN	PHE	SRR1958304	Branchu et al, 2019				yes
58513		HUMAN	PHE	SRR1958556	Branchu et al, 2019				yes
58516		HUMAN	PHE	SRR1958194	Branchu et al, 2019				yes
58517		HUMAN	PHE	SRR1958260	Branchu et al, 2019				yes
58519		HUMAN	PHE	SRR1958688	Branchu et al, 2019				yes
58520		HUMAN	PHE	SRR1958202	Branchu et al, 2019				yes
58522		HUMAN	PHE	SRR1958405	Branchu et al, 2019				yes
58526		HUMAN	PHE	SRR1957818	Branchu et al, 2019				yes
60010		HUMAN	PHE	SRR1958209	Branchu et al, 2019				yes
60037		HUMAN	PHE	SRR3048519	Branchu et al, 2019				yes
60038		HUMAN	PHE	SRR1958407	Branchu et al, 2019				yes
60050		HUMAN	PHE	SRR1957860	Branchu et al, 2019				yes
60077		HUMAN	PHE	SRR1958652	Branchu et al, 2019				yes
60096		HUMAN	PHE	SRR1969901	Branchu et al, 2019				yes
60100		HUMAN	PHE	SRR1966270	Branchu et al, 2019				yes
60108		HUMAN	PHE	SRR1966000	Branchu et al, 2019				yes
60110		HUMAN	PHE	SRR1967423	Branchu et al, 2019				yes
60111		HUMAN	PHE	SRR1958120	Branchu et al, 2019				yes
60113		HUMAN	PHE	SRR3048893	Branchu et al, 2019				yes
60115		HUMAN	PHE	SRR1957906	Branchu et al, 2019				yes
60132		HUMAN	PHE	SRR1969748	Branchu et al, 2019				yes
60135		HUMAN	PHE	SRR3049622	Branchu et al, 2019				yes
60137		HUMAN	PHE	SRR1969641	Branchu et al, 2019				yes
60162		HUMAN	PHE	SRR3049202	Branchu et al, 2019				yes
60167		HUMAN	PHE	SRR1965878	Branchu et al, 2019				yes
60169		HUMAN	PHE	SRR1967258	Branchu et al, 2019				yes
60170		HUMAN	PHE	SRR3049605	Branchu et al, 2019				yes
60383		HUMAN	PHE	SRR1957885	Branchu et al, 2019				yes
60384		HUMAN	PHE	SRR1958317	Branchu et al, 2019				yes
60386		HUMAN	PHE	SRR1958036	Branchu et al, 2019				yes
60387		HUMAN	PHE	SRR1958344	Branchu et al, 2019				yes
60388		HUMAN	PHE	SRR1958388	Branchu et al, 2019				yes
60390		HUMAN	PHE	SRR1958645	Branchu et al, 2019				yes
60392		HUMAN	PHE	SRR1957846	Branchu et al, 2019				yes
60393		HUMAN	PHE	SRR1958298	Branchu et al, 2019				yes
60394		HUMAN	PHE	SRR1958146	Branchu et al, 2019				yes
60395		HUMAN	PHE	SRR1958174	Branchu et al, 2019				yes
61866		HUMAN	PHE	SRR1965899	Branchu et al, 2019				yes
61884		HUMAN	PHE	SRR1969270	Branchu et al, 2019				yes
61885		HUMAN	PHE	SRR1968809	Branchu et al, 2019				yes
61887		HUMAN	PHE	SRR1966399	Branchu et al, 2019				yes
61897		HUMAN	PHE	SRR1967685	Branchu et al, 2019				yes
61898		HUMAN	PHE	SRR1969770	Branchu et al, 2019				yes
61899		HUMAN	PHE	SRR1967884	Branchu et al, 2019				yes
61902		HUMAN	PHE	SRR1967869	Branchu et al, 2019				yes
61907		HUMAN	PHE	SRR1966196	Branchu et al, 2019				yes
62499		HUMAN	PHE	SRR1958404	Branchu et al, 2019				yes
62512		HUMAN	PHE	SRR1957884	Branchu et al, 2019				yes
62533		HUMAN	PHE	SRR1958532	Branchu et al, 2019				yes
62534		HUMAN	PHE	SRR1958473	Branchu et al, 2019				yes
62535		HUMAN	PHE	SRR1958415	Branchu et al, 2019				yes
62575		HUMAN	PHE	SRR1957990	Branchu et al, 2019				yes
62577		HUMAN	PHE	SRR1958399	Branchu et al, 2019				yes
62578		HUMAN	PHE	SRR1958629	Branchu et al, 2019				yes
62597		HUMAN	PHE	SRR1958625	Branchu et al, 2019				yes
62601		HUMAN	PHE	SRR1958100	Branchu et al, 2019				yes
62602		HUMAN	PHE	SRR1957895	Branchu et al, 2019				yes
62620		HUMAN	PHE	SRR1957832	Branchu et al, 2019				yes
62623		HUMAN	PHE	SRR1957965	Branchu et al, 2019				yes
62628		HUMAN	PHE	SRR1958241	Branchu et al, 2019				yes
62982		HUMAN	PHE	SRR1966947	Branchu et al, 2019				yes
62983		HUMAN	PHE	SRR1968496	Branchu et al, 2019				yes
62993		HUMAN	PHE	SRR1968416	Branchu et al, 2019				yes
62998		HUMAN	PHE	SRR1968842	Branchu et al, 2019				yes
63001		HUMAN	PHE	SRR1966604	Branchu et al, 2019				yes
63002		HUMAN	PHE	SRR1969156	Branchu et al, 2019				yes
63006		HUMAN	PHE	SRR1969649	Branchu et al, 2019				yes
63008		HUMAN	PHE	SRR1966700	Branchu et al, 2019				yes
63009		HUMAN	PHE	SRR1965627	Branchu et al, 2019				yes
63010		HUMAN	PHE	SRR1965659	Branchu et al, 2019				yes
63011		HUMAN	PHE	SRR1969683	Branchu et al, 2019				yes
63013		HUMAN	PHE	SRR1965153	Branchu et al, 2019				yes
63034		HUMAN	PHE	SRR1970010	Branchu et al, 2019				yes
63035		HUMAN	PHE	SRR1969217	Branchu et al, 2019				yes
63503		HUMAN	PHE	SRR1958467	Branchu et al, 2019				yes
63525		HUMAN	PHE	SRR1958288	Branchu et al, 2019				yes
63534		HUMAN	PHE	SRR1958203	Branchu et al, 2019				yes
63543		HUMAN	PHE	SRR1957966	Branchu et al, 2019				yes
63544		HUMAN	PHE	SRR1958053	Branchu et al, 2019				yes
63555		HUMAN	PHE	SRR1958320	Branchu et al, 2019				yes
63563		HUMAN	PHE	SRR1958237	Branchu et al, 2019				yes
63564		HUMAN	PHE	SRR1958133	Branchu et al, 2019				yes
63566		HUMAN	PHE	SRR1958440	Branchu et al, 2019				yes
63571		HUMAN	PHE	SRR1958285	Branchu et al, 2019				yes
63573		HUMAN	PHE	SRR1958346	Branchu et al, 2019				yes
63576		HUMAN	PHE	SRR1965768	Branchu et al, 2019				yes
63584		HUMAN	PHE	SRR1969320	Branchu et al, 2019				yes
63609		HUMAN	PHE	SRR1968712	Branchu et al, 2019				yes
63612		HUMAN	PHE	SRR1965199	Branchu et al, 2019				yes
63613		HUMAN	PHE	SRR1966773	Branchu et al, 2019				yes
63617		HUMAN	PHE	SRR1968898	Branchu et al, 2019				yes
63623		HUMAN	PHE	SRR1966530	Branchu et al, 2019				yes
63627		HUMAN	PHE	SRR1965203	Branchu et al, 2019				yes
63636		HUMAN	PHE	SRR1968753	Branchu et al, 2019				yes
63671		HUMAN	PHE	SRR1968572	Branchu et al, 2019				yes
63674		HUMAN	PHE	SRR1969387	Branchu et al, 2019				yes
63675		HUMAN	PHE	SRR1969508	Branchu et al, 2019				yes
63677		HUMAN	PHE	SRR1968201	Branchu et al, 2019				yes
63686		HUMAN	PHE	SRR1969352	Branchu et al, 2019				yes
63691		HUMAN	PHE	SRR1970298	Branchu et al, 2019				yes
63696		HUMAN	PHE	SRR1966187	Branchu et al, 2019				yes
63719		HUMAN	PHE	SRR1966505	Branchu et al, 2019				yes
63744		HUMAN	PHE	SRR1966230	Branchu et al, 2019				yes
63777		HUMAN	PHE	SRR1969429	Branchu et al, 2019				yes
63778		HUMAN	PHE	SRR1967627	Branchu et al, 2019				yes
63870		HUMAN	PHE	SRR1967051	Branchu et al, 2019				yes
63879		HUMAN	PHE	SRR1969974	Branchu et al, 2019				yes
63880		HUMAN	PHE	SRR1965045	Branchu et al, 2019				yes
63886		HUMAN	PHE	SRR1965745	Branchu et al, 2019				yes
63891		HUMAN	PHE	SRR1967739	Branchu et al, 2019				yes
63896		HUMAN	PHE	SRR1967918	Branchu et al, 2019				yes
63899		HUMAN	PHE	SRR1965996	Branchu et al, 2019				yes
63900		HUMAN	PHE	SRR1966847	Branchu et al, 2019				yes
63920		HUMAN	PHE	SRR1967389	Branchu et al, 2019				yes
63929		HUMAN	PHE	SRR1968676	Branchu et al, 2019				yes
63930		HUMAN	PHE	SRR1969244	Branchu et al, 2019				yes
64932		HUMAN	PHE	SRR1958205	Branchu et al, 2019				yes
64993		HUMAN	PHE	SRR1958552	Branchu et al, 2019				yes
64998		HUMAN	PHE	SRR1958004	Branchu et al, 2019				yes
65002		HUMAN	PHE	SRR1969456	Branchu et al, 2019				yes
65010		HUMAN	PHE	SRR1968460	Branchu et al, 2019				yes
65011		HUMAN	PHE	SRR1965513	Branchu et al, 2019				yes
65012		HUMAN	PHE	SRR1970121	Branchu et al, 2019				yes
65013		HUMAN	PHE	SRR1967130	Branchu et al, 2019				yes
65016		HUMAN	PHE	SRR1965393	Branchu et al, 2019				yes
65023		HUMAN	PHE	SRR1969628	Branchu et al, 2019				yes
65030		HUMAN	PHE	SRR1967749	Branchu et al, 2019				yes
65031		HUMAN	PHE	SRR1966366	Branchu et al, 2019				yes
65038		HUMAN	PHE	SRR1968784	Branchu et al, 2019				yes
65039		HUMAN	PHE	SRR1965421	Branchu et al, 2019				yes
65040		HUMAN	PHE	SRR1965888	Branchu et al, 2019				yes
65041		HUMAN	PHE	SRR1970138	Branchu et al, 2019				yes
65043		HUMAN	PHE	SRR1968376	Branchu et al, 2019				yes
65044		HUMAN	PHE	SRR1969560	Branchu et al, 2019				yes
65118		HUMAN	PHE	SRR1965977	Branchu et al, 2019				yes
65131		HUMAN	PHE	SRR1966929	Branchu et al, 2019				yes
65135		HUMAN	PHE	SRR1970183	Branchu et al, 2019				yes
65326		HUMAN	PHE	SRR1967810	Branchu et al, 2019				yes
65327		HUMAN	PHE	SRR1969973	Branchu et al, 2019				yes
65341		HUMAN	PHE	SRR1969452	Branchu et al, 2019				yes
65352		HUMAN	PHE	SRR1968848	Branchu et al, 2019				yes
65358		HUMAN	PHE	SRR1970107	Branchu et al, 2019				yes
65359		HUMAN	PHE	SRR1965166	Branchu et al, 2019				yes
65360		HUMAN	PHE	SRR1965737	Branchu et al, 2019				yes
65363		HUMAN	PHE	SRR1967722	Branchu et al, 2019				yes
65364		HUMAN	PHE	SRR1967613	Branchu et al, 2019				yes
65392		HUMAN	PHE	SRR1969817	Branchu et al, 2019				yes
65395		HUMAN	PHE	SRR1966450	Branchu et al, 2019				yes
65397		HUMAN	PHE	SRR1970247	Branchu et al, 2019				yes
65402		HUMAN	PHE	SRR1968393	Branchu et al, 2019				yes
65409		HUMAN	PHE	SRR1967188	Branchu et al, 2019				yes
65417		HUMAN	PHE	SRR1967069	Branchu et al, 2019				yes
65427		HUMAN	PHE	SRR1967124	Branchu et al, 2019				yes
65428		HUMAN	PHE	SRR1970208	Branchu et al, 2019				yes
65430		HUMAN	PHE	SRR1967527	Branchu et al, 2019				yes
65437		HUMAN	PHE	SRR1967565	Branchu et al, 2019				yes
65443		HUMAN	PHE	SRR1967447	Branchu et al, 2019				yes
65453		HUMAN	PHE	SRR1967114	Branchu et al, 2019				yes
66438		HUMAN	PHE	SRR1957845	Branchu et al, 2019				yes
66442		HUMAN	PHE	SRR1958247	Branchu et al, 2019				yes
66448		HUMAN	PHE	SRR1958093	Branchu et al, 2019				yes
66454		HUMAN	PHE	SRR1958639	Branchu et al, 2019				yes
66457		HUMAN	PHE	SRR1958609	Branchu et al, 2019				yes
66463		HUMAN	PHE	SRR1958483	Branchu et al, 2019				yes
66482		HUMAN	PHE	SRR1958303	Branchu et al, 2019				yes
66489		HUMAN	PHE	SRR1957881	Branchu et al, 2019				yes
66495		HUMAN	PHE	SRR1958124	Branchu et al, 2019				yes
66836		HUMAN	PHE	SRR1958545	Branchu et al, 2019				yes
66856		HUMAN	PHE	SRR1958061	Branchu et al, 2019				yes
66876		HUMAN	PHE	SRR1963406	Branchu et al, 2019				yes
66878		HUMAN	PHE	SRR1959385	Branchu et al, 2019				yes
67551		HUMAN	PHE	SRR1969910	Branchu et al, 2019				yes
67560		HUMAN	PHE	SRR1969675	Branchu et al, 2019				yes
67561		HUMAN	PHE	SRR1965814	Branchu et al, 2019				yes
67562		HUMAN	PHE	SRR1968133	Branchu et al, 2019				yes
68634		HUMAN	PHE	SRR1965597	Branchu et al, 2019				yes
68647		HUMAN	PHE	SRR1969960	Branchu et al, 2019				yes
68649		HUMAN	PHE	SRR1968504	Branchu et al, 2019				yes
68658		HUMAN	PHE	SRR1967074	Branchu et al, 2019				yes
68659		HUMAN	PHE	SRR1966170	Branchu et al, 2019				yes
68660		HUMAN	PHE	SRR1966235	Branchu et al, 2019				yes
68661		HUMAN	PHE	SRR1966429	Branchu et al, 2019				yes
68674		HUMAN	PHE	SRR1965820	Branchu et al, 2019				yes
68675		HUMAN	PHE	SRR1968717	Branchu et al, 2019				yes
68676		HUMAN	PHE	SRR1966189	Branchu et al, 2019				yes
68677		HUMAN	PHE	SRR1965469	Branchu et al, 2019				yes
68680		HUMAN	PHE	SRR1965244	Branchu et al, 2019				yes
68682		HUMAN	PHE	SRR1965928	Branchu et al, 2019				yes
68697		HUMAN	PHE	SRR1967720	Branchu et al, 2019				yes
68701		HUMAN	PHE	SRR1968559	Branchu et al, 2019				yes
68702		HUMAN	PHE	SRR1965479	Branchu et al, 2019				yes
68706		HUMAN	PHE	SRR1968397	Branchu et al, 2019				yes
68708		HUMAN	PHE	SRR1965129	Branchu et al, 2019				yes
68865		HUMAN	PHE	SRR1960180	Branchu et al, 2019				yes
68866		HUMAN	PHE	SRR1960366	Branchu et al, 2019				yes
68868		HUMAN	PHE	SRR1959223	Branchu et al, 2019				yes
68869		HUMAN	PHE	SRR1959513	Branchu et al, 2019				yes
68870		HUMAN	PHE	SRR1960075	Branchu et al, 2019				yes
68872		HUMAN	PHE	SRR1963473	Branchu et al, 2019				yes
68873		HUMAN	PHE	SRR1960310	Branchu et al, 2019				yes
68892		HUMAN	PHE	SRR1963474	Branchu et al, 2019				yes
68956		HUMAN	PHE	SRR1968140	Branchu et al, 2019				yes
68959		HUMAN	PHE	SRR1968281	Branchu et al, 2019				yes
68964		HUMAN	PHE	SRR1967138	Branchu et al, 2019				yes
68969		HUMAN	PHE	SRR1966998	Branchu et al, 2019				yes
69175		HUMAN	PHE	SRR1959469	Branchu et al, 2019				yes
69187		HUMAN	PHE	SRR1963225	Branchu et al, 2019				yes
69191		HUMAN	PHE	SRR1960218	Branchu et al, 2019				yes
69194		HUMAN	PHE	SRR1960382	Branchu et al, 2019				yes
69197		HUMAN	PHE	SRR1963444	Branchu et al, 2019				yes
69202		HUMAN	PHE	SRR1960285	Branchu et al, 2019				yes
69203		HUMAN	PHE	SRR1963380	Branchu et al, 2019				yes
69204		HUMAN	PHE	SRR1960165	Branchu et al, 2019				yes
69206		HUMAN	PHE	SRR1963146	Branchu et al, 2019				yes
69263		HUMAN	PHE	SRR1967674	Branchu et al, 2019				yes
69279		HUMAN	PHE	SRR1969497	Branchu et al, 2019				yes
69280		HUMAN	PHE	SRR1970192	Branchu et al, 2019				yes
69282		HUMAN	PHE	SRR1968820	Branchu et al, 2019				yes
69693		HUMAN	PHE	SRR1960321	Branchu et al, 2019				yes
69696		HUMAN	PHE	SRR1963461	Branchu et al, 2019				yes
69703		HUMAN	PHE	SRR1960987	Branchu et al, 2019				yes
69707		HUMAN	PHE	SRR1959433	Branchu et al, 2019				yes
69718		HUMAN	PHE	SRR1963330	Branchu et al, 2019				yes
69725		HUMAN	PHE	SRR1960040	Branchu et al, 2019				yes
69726		HUMAN	PHE	SRR1962554	Branchu et al, 2019				yes
69727		HUMAN	PHE	SRR1960314	Branchu et al, 2019				yes
69728		HUMAN	PHE	SRR1960264	Branchu et al, 2019				yes
69733		HUMAN	PHE	SRR1961771	Branchu et al, 2019				yes
69734		HUMAN	PHE	SRR1963091	Branchu et al, 2019				yes
69735		HUMAN	PHE	SRR1959412	Branchu et al, 2019				yes
69738		HUMAN	PHE	SRR1960364	Branchu et al, 2019				yes
69760		HUMAN	PHE	SRR1960290	Branchu et al, 2019				yes
69761		HUMAN	PHE	SRR1963332	Branchu et al, 2019				yes
69762		HUMAN	PHE	SRR1959486	Branchu et al, 2019				yes
69764		HUMAN	PHE	SRR1960320	Branchu et al, 2019				yes
69765		HUMAN	PHE	SRR1963451	Branchu et al, 2019				yes
69774		HUMAN	PHE	SRR1960081	Branchu et al, 2019				yes
69883		HUMAN	PHE	SRR1967413	Branchu et al, 2019				yes
69887		HUMAN	PHE	SRR1969571	Branchu et al, 2019				yes
69895		HUMAN	PHE	SRR1968944	Branchu et al, 2019				yes
69904		HUMAN	PHE	SRR1967311	Branchu et al, 2019				yes
69914		HUMAN	PHE	SRR1969476	Branchu et al, 2019				yes
69916		HUMAN	PHE	SRR1965802	Branchu et al, 2019				yes
69938		HUMAN	PHE	SRR1969008	Branchu et al, 2019				yes
69941		HUMAN	PHE	SRR1968207	Branchu et al, 2019				yes
69942		HUMAN	PHE	SRR1969058	Branchu et al, 2019				yes
69943		HUMAN	PHE	SRR1966098	Branchu et al, 2019				yes
69944		HUMAN	PHE	SRR1968936	Branchu et al, 2019				yes
69945		HUMAN	PHE	SRR1969297	Branchu et al, 2019				yes
70633		HUMAN	PHE	SRR1959460	Branchu et al, 2019				yes
70678		HUMAN	PHE	SRR1963243	Branchu et al, 2019				yes
70679		HUMAN	PHE	SRR1963337	Branchu et al, 2019				yes
70680		HUMAN	PHE	SRR1960074	Branchu et al, 2019				yes
70682		HUMAN	PHE	SRR1960532	Branchu et al, 2019				yes
70685		HUMAN	PHE	SRR1959221	Branchu et al, 2019				yes
70687		HUMAN	PHE	SRR1963318	Branchu et al, 2019				yes
70690		HUMAN	PHE	SRR1959493	Branchu et al, 2019				yes
70692		HUMAN	PHE	SRR1959248	Branchu et al, 2019				yes
71367		HUMAN	PHE	SRR1959239	Branchu et al, 2019				yes
71368		HUMAN	PHE	SRR1962284	Branchu et al, 2019				yes
71369		HUMAN	PHE	SRR1959495	Branchu et al, 2019				yes
71370		HUMAN	PHE	SRR1963221	Branchu et al, 2019				yes
71371		HUMAN	PHE	SRR1963502	Branchu et al, 2019				yes
71372		HUMAN	PHE	SRR1960376	Branchu et al, 2019				yes
71373		HUMAN	PHE	SRR1960184	Branchu et al, 2019				yes
71374		HUMAN	PHE	SRR1960179	Branchu et al, 2019				yes
71375		HUMAN	PHE	SRR1959429	Branchu et al, 2019				yes
71376		HUMAN	PHE	SRR1960041	Branchu et al, 2019				yes
71377		HUMAN	PHE	SRR1963370	Branchu et al, 2019				yes
71378		HUMAN	PHE	SRR1963484	Branchu et al, 2019				yes
71379		HUMAN	PHE	SRR1959219	Branchu et al, 2019				yes
71380		HUMAN	PHE	SRR1960135	Branchu et al, 2019				yes
71381		HUMAN	PHE	SRR1963374	Branchu et al, 2019				yes
71382		HUMAN	PHE	SRR1963343	Branchu et al, 2019				yes
71383		HUMAN	PHE	SRR1960230	Branchu et al, 2019				yes
71384		HUMAN	PHE	SRR1963522	Branchu et al, 2019				yes
71385		HUMAN	PHE	SRR1963460	Branchu et al, 2019				yes
71411		HUMAN	PHE	SRR1963298	Branchu et al, 2019				yes
71413		HUMAN	PHE	SRR1960058	Branchu et al, 2019				yes
71414		HUMAN	PHE	SRR1960381	Branchu et al, 2019				yes
71529		HUMAN	PHE	SRR1963379	Branchu et al, 2019				yes
71535		HUMAN	PHE	SRR1963085	Branchu et al, 2019				yes
71544		HUMAN	PHE	SRR1959233	Branchu et al, 2019				yes
71545		HUMAN	PHE	SRR1963478	Branchu et al, 2019				yes
71546		HUMAN	PHE	SRR1959497	Branchu et al, 2019				yes
71547		HUMAN	PHE	SRR1960128	Branchu et al, 2019				yes
71553		HUMAN	PHE	SRR1963276	Branchu et al, 2019				yes
71556		HUMAN	PHE	SRR1963331	Branchu et al, 2019				yes
71557		HUMAN	PHE	SRR1960375	Branchu et al, 2019				yes
71559		HUMAN	PHE	SRR1960185	Branchu et al, 2019				yes
71563		HUMAN	PHE	SRR1959234	Branchu et al, 2019				yes
71564		HUMAN	PHE	SRR1960902	Branchu et al, 2019				yes
71565		HUMAN	PHE	SRR1960362	Branchu et al, 2019				yes
71566		HUMAN	PHE	SRR1959499	Branchu et al, 2019				yes
71578		HUMAN	PHE	SRR1963083	Branchu et al, 2019				yes
71590		HUMAN	PHE	SRR1960687	Branchu et al, 2019				yes
71592		HUMAN	PHE	SRR1963098	Branchu et al, 2019				yes
72269		HUMAN	PHE	SRR1969401	Branchu et al, 2019				yes
72273		HUMAN	PHE	SRR1965720	Branchu et al, 2019				yes
72290		HUMAN	PHE	SRR1969215	Branchu et al, 2019				yes
72301		HUMAN	PHE	SRR1965661	Branchu et al, 2019				yes
72316		HUMAN	PHE	SRR1966137	Branchu et al, 2019				yes
72317		HUMAN	PHE	SRR1968062	Branchu et al, 2019				yes
73093		HUMAN	PHE	SRR1967893	Branchu et al, 2019				yes
73095		HUMAN	PHE	SRR1965532	Branchu et al, 2019				yes
73106		HUMAN	PHE	SRR1965583	Branchu et al, 2019				yes
73124		HUMAN	PHE	SRR1969136	Branchu et al, 2019				yes
73125		HUMAN	PHE	SRR1969098	Branchu et al, 2019				yes
73129		HUMAN	PHE	SRR1966459	Branchu et al, 2019				yes
73130		HUMAN	PHE	SRR1970065	Branchu et al, 2019				yes
73131		HUMAN	PHE	SRR1968643	Branchu et al, 2019				yes
73132		HUMAN	PHE	SRR1966817	Branchu et al, 2019				yes
73135		HUMAN	PHE	SRR1966708	Branchu et al, 2019				yes
73193		HUMAN	PHE	SRR1965342	Branchu et al, 2019				yes
73199		HUMAN	PHE	SRR1967196	Branchu et al, 2019				yes
73210		HUMAN	PHE	SRR1968020	Branchu et al, 2019				yes
73212		HUMAN	PHE	SRR1969059	Branchu et al, 2019				yes
73214		HUMAN	PHE	SRR1968877	Branchu et al, 2019				yes
73215		HUMAN	PHE	SRR1968647	Branchu et al, 2019				yes
73219		HUMAN	PHE	SRR1967566	Branchu et al, 2019				yes
73538		HUMAN	PHE	SRR1963501	Branchu et al, 2019				yes
73539		HUMAN	PHE	SRR1959251	Branchu et al, 2019				yes
73540		HUMAN	PHE	SRR1959255	Branchu et al, 2019				yes
73541		HUMAN	PHE	SRR1963341	Branchu et al, 2019				yes
73568		HUMAN	PHE	SRR1963523	Branchu et al, 2019				yes
73569		HUMAN	PHE	SRR1960169	Branchu et al, 2019				yes
73602		HUMAN	PHE	SRR1960296	Branchu et al, 2019				yes
73620		HUMAN	PHE	SRR1959462	Branchu et al, 2019				yes
73637		HUMAN	PHE	SRR1963199	Branchu et al, 2019				yes
73643		HUMAN	PHE	SRR1963291	Branchu et al, 2019				yes
74277		HUMAN	PHE	SRR1960162	Branchu et al, 2019				yes
74278		HUMAN	PHE	SRR1963250	Branchu et al, 2019				yes
74282		HUMAN	PHE	SRR1963412	Branchu et al, 2019				yes
74286		HUMAN	PHE	SRR1963253	Branchu et al, 2019				yes
74291		HUMAN	PHE	SRR1959473	Branchu et al, 2019				yes
74292		HUMAN	PHE	SRR1963070	Branchu et al, 2019				yes
74294		HUMAN	PHE	SRR1963407	Branchu et al, 2019				yes
74296		HUMAN	PHE	SRR1959318	Branchu et al, 2019				yes
74305		HUMAN	PHE	SRR1960220	Branchu et al, 2019				yes
74311		HUMAN	PHE	SRR1960147	Branchu et al, 2019				yes
74315		HUMAN	PHE	SRR1963532	Branchu et al, 2019				yes
74317		HUMAN	PHE	SRR1959472	Branchu et al, 2019				yes
74321		HUMAN	PHE	SRR1963542	Branchu et al, 2019				yes
74325		HUMAN	PHE	SRR1960122	Branchu et al, 2019				yes
75604		HUMAN	PHE	SRR1960204	Branchu et al, 2019				yes
75606		HUMAN	PHE	SRR1959465	Branchu et al, 2019				yes
75664		HUMAN	PHE	SRR1960140	Branchu et al, 2019				yes
75665		HUMAN	PHE	SRR1963115	Branchu et al, 2019				yes
75671		HUMAN	PHE	SRR1963353	Branchu et al, 2019				yes
75672		HUMAN	PHE	SRR1963465	Branchu et al, 2019				yes
75673		HUMAN	PHE	SRR1963313	Branchu et al, 2019				yes
75737		HUMAN	PHE	SRR1959453	Branchu et al, 2019				yes
75745		HUMAN	PHE	SRR1959727	Branchu et al, 2019				yes
75747		HUMAN	PHE	SRR1963079	Branchu et al, 2019				yes
75748		HUMAN	PHE	SRR1960385	Branchu et al, 2019				yes
75750		HUMAN	PHE	SRR1961508	Branchu et al, 2019				yes
75751		HUMAN	PHE	SRR1959425	Branchu et al, 2019				yes
75756		HUMAN	PHE	SRR1960187	Branchu et al, 2019				yes
75933		HUMAN	PHE	SRR1965592	Branchu et al, 2019				yes
75939		HUMAN	PHE	SRR1967167	Branchu et al, 2019				yes
75940		HUMAN	PHE	SRR1965276	Branchu et al, 2019				yes
75942		HUMAN	PHE	SRR1968444	Branchu et al, 2019				yes
75943		HUMAN	PHE	SRR1967689	Branchu et al, 2019				yes
75947		HUMAN	PHE	SRR1967703	Branchu et al, 2019				yes
75959		HUMAN	PHE	SRR1966474	Branchu et al, 2019				yes
75962		HUMAN	PHE	SRR1966843	Branchu et al, 2019				yes
75969		HUMAN	PHE	SRR1969048	Branchu et al, 2019				yes
75988		HUMAN	PHE	SRR1967265	Branchu et al, 2019				yes
75989		HUMAN	PHE	SRR1969975	Branchu et al, 2019				yes
75993		HUMAN	PHE	SRR1966304	Branchu et al, 2019				yes
75995		HUMAN	PHE	SRR1966795	Branchu et al, 2019				yes
75996		HUMAN	PHE	SRR1965328	Branchu et al, 2019				yes
75997		HUMAN	PHE	SRR1968387	Branchu et al, 2019				yes
77326		HUMAN	PHE	SRR3048764	Branchu et al, 2019				yes
77337		HUMAN	PHE	SRR3049744	Branchu et al, 2019				yes
77340		HUMAN	PHE	SRR3049441	Branchu et al, 2019				yes
77342		HUMAN	PHE	SRR3048988	Branchu et al, 2019				yes
78602		HUMAN	PHE	SRR1963525	Branchu et al, 2019				yes
78603		HUMAN	PHE	SRR1960189	Branchu et al, 2019				yes
78625		HUMAN	PHE	SRR1961873	Branchu et al, 2019				yes
78644		HUMAN	PHE	SRR1959451	Branchu et al, 2019				yes
78658		HUMAN	PHE	SRR1963496	Branchu et al, 2019				yes
78663		HUMAN	PHE	SRR1963287	Branchu et al, 2019				yes
78665		HUMAN	PHE	SRR1960036	Branchu et al, 2019				yes
78671		HUMAN	PHE	SRR1960355	Branchu et al, 2019				yes
78678		HUMAN	PHE	SRR1960045	Branchu et al, 2019				yes
78691		HUMAN	PHE	SRR1959274	Branchu et al, 2019				yes
78700		HUMAN	PHE	SRR1959504	Branchu et al, 2019				yes
78710		HUMAN	PHE	SRR1963082	Branchu et al, 2019				yes
78712		HUMAN	PHE	SRR1963111	Branchu et al, 2019				yes
78714		HUMAN	PHE	SRR1963537	Branchu et al, 2019				yes
78741		HUMAN	PHE	SRR1960985	Branchu et al, 2019				yes
78743		HUMAN	PHE	SRR1960327	Branchu et al, 2019				yes
78966		HUMAN	PHE	SRR1960358	Branchu et al, 2019				yes
78989		HUMAN	PHE	SRR1963446	Branchu et al, 2019				yes
78992		HUMAN	PHE	SRR1963271	Branchu et al, 2019				yes
79007		HUMAN	PHE	SRR1960131	Branchu et al, 2019				yes
79015		HUMAN	PHE	SRR1960127	Branchu et al, 2019				yes
79021		HUMAN	PHE	SRR1959507	Branchu et al, 2019				yes
79028		HUMAN	PHE	SRR1960186	Branchu et al, 2019				yes
79056		HUMAN	PHE	SRR1960315	Branchu et al, 2019				yes
79057		HUMAN	PHE	SRR1959363	Branchu et al, 2019				yes
79059		HUMAN	PHE	SRR1963491	Branchu et al, 2019				yes
79064		HUMAN	PHE	SRR1963223	Branchu et al, 2019				yes
79065		HUMAN	PHE	SRR1963356	Branchu et al, 2019				yes
79070		HUMAN	PHE	SRR1963360	Branchu et al, 2019				yes
79071		HUMAN	PHE	SRR1960053	Branchu et al, 2019				yes
79072		HUMAN	PHE	SRR1959400	Branchu et al, 2019				yes
79074		HUMAN	PHE	SRR1960311	Branchu et al, 2019				yes
79075		HUMAN	PHE	SRR1960033	Branchu et al, 2019				yes
79094		HUMAN	PHE	SRR1959242	Branchu et al, 2019				yes
79096		HUMAN	PHE	SRR1963514	Branchu et al, 2019				yes
79097		HUMAN	PHE	SRR1959478	Branchu et al, 2019				yes
79100		HUMAN	PHE	SRR1959505	Branchu et al, 2019				yes
80303		HUMAN	PHE	SRR1963471	Branchu et al, 2019				yes
80308		HUMAN	PHE	SRR1960138	Branchu et al, 2019				yes
80316		HUMAN	PHE	SRR1963378	Branchu et al, 2019				yes
80325		HUMAN	PHE	SRR1960217	Branchu et al, 2019				yes
80326		HUMAN	PHE	SRR1960252	Branchu et al, 2019				yes
80327		HUMAN	PHE	SRR1963369	Branchu et al, 2019				yes
80333		HUMAN	PHE	SRR1963327	Branchu et al, 2019				yes
80337		HUMAN	PHE	SRR1960689	Branchu et al, 2019				yes
80357		HUMAN	PHE	SRR1960686	Branchu et al, 2019				yes
80359		HUMAN	PHE	SRR1959467	Branchu et al, 2019				yes
80575		HUMAN	PHE	SRR1967563	Branchu et al, 2019				yes
80600		HUMAN	PHE	SRR1968084	Branchu et al, 2019				yes
80610		HUMAN	PHE	SRR1969432	Branchu et al, 2019				yes
81168		HUMAN	PHE	SRR1959420	Branchu et al, 2019				yes
81169		HUMAN	PHE	SRR1959120	Branchu et al, 2019				yes
81171		HUMAN	PHE	SRR1963222	Branchu et al, 2019				yes
81172		HUMAN	PHE	SRR1959380	Branchu et al, 2019				yes
81640		HUMAN	PHE	SRR1963345	Branchu et al, 2019				yes
83285		HUMAN	PHE	SRR1969977	Branchu et al, 2019				yes
83296		HUMAN	PHE	SRR1968612	Branchu et al, 2019				yes
83298		HUMAN	PHE	SRR1966150	Branchu et al, 2019				yes
83300		HUMAN	PHE	SRR1968234	Branchu et al, 2019				yes
83301		HUMAN	PHE	SRR1969858	Branchu et al, 2019				yes
83327		HUMAN	PHE	SRR1969842	Branchu et al, 2019				yes
83332		HUMAN	PHE	SRR1966454	Branchu et al, 2019				yes
83336		HUMAN	PHE	SRR1966112	Branchu et al, 2019				yes
83352		HUMAN	PHE	SRR1967417	Branchu et al, 2019				yes
83353		HUMAN	PHE	SRR1966416	Branchu et al, 2019				yes
83577		HUMAN	PHE	SRR1967382	Branchu et al, 2019				yes
83580		HUMAN	PHE	SRR1969237	Branchu et al, 2019				yes
83676		HUMAN	PHE	SRR1969955	Branchu et al, 2019				yes
83677		HUMAN	PHE	SRR1968491	Branchu et al, 2019				yes
83686		HUMAN	PHE	SRR1969381	Branchu et al, 2019				yes
83692		HUMAN	PHE	SRR1968886	Branchu et al, 2019				yes
83694		HUMAN	PHE	SRR1966434	Branchu et al, 2019				yes
83711		HUMAN	PHE	SRR1966531	Branchu et al, 2019				yes
83715		HUMAN	PHE	SRR3048993	Branchu et al, 2019				yes
83720		HUMAN	PHE	SRR1967936	Branchu et al, 2019				yes
83722		HUMAN	PHE	SRR1965280	Branchu et al, 2019				yes
84397		HUMAN	PHE	SRR1967112	Branchu et al, 2019				yes
84402		HUMAN	PHE	SRR1969799	Branchu et al, 2019				yes
84405		HUMAN	PHE	SRR1970120	Branchu et al, 2019				yes
84407		HUMAN	PHE	SRR1966887	Branchu et al, 2019				yes
84408		HUMAN	PHE	SRR1966121	Branchu et al, 2019				yes
84414		HUMAN	PHE	SRR1968221	Branchu et al, 2019				yes
84420		HUMAN	PHE	SRR1969373	Branchu et al, 2019				yes
84421		HUMAN	PHE	SRR1967938	Branchu et al, 2019				yes
84426		HUMAN	PHE	SRR1967253	Branchu et al, 2019				yes
84435		HUMAN	PHE	SRR1967348	Branchu et al, 2019				yes
84441		HUMAN	PHE	SRR1969492	Branchu et al, 2019				yes
84442		HUMAN	PHE	SRR1968269	Branchu et al, 2019				yes
84451		HUMAN	PHE	SRR1970022	Branchu et al, 2019				yes
84453		HUMAN	PHE	SRR1967194	Branchu et al, 2019				yes
84461		HUMAN	PHE	SRR1969536	Branchu et al, 2019				yes
84465		HUMAN	PHE	SRR1968283	Branchu et al, 2019				yes
84466		HUMAN	PHE	SRR1965517	Branchu et al, 2019				yes
84469		HUMAN	PHE	SRR1967940	Branchu et al, 2019				yes
85680		HUMAN	PHE	SRR1967848	Branchu et al, 2019				yes
85690		HUMAN	PHE	SRR1967386	Branchu et al, 2019				yes
85698		HUMAN	PHE	SRR1966471	Branchu et al, 2019				yes
85699		HUMAN	PHE	SRR1969389	Branchu et al, 2019				yes
85715		HUMAN	PHE	SRR1968940	Branchu et al, 2019				yes
85718		HUMAN	PHE	SRR1967003	Branchu et al, 2019				yes
85720		HUMAN	PHE	SRR1968629	Branchu et al, 2019				yes
85722		HUMAN	PHE	SRR1966871	Branchu et al, 2019				yes
85723		HUMAN	PHE	SRR1969961	Branchu et al, 2019				yes
85731		HUMAN	PHE	SRR1967474	Branchu et al, 2019				yes
85749		HUMAN	PHE	SRR1967008	Branchu et al, 2019				yes
85750		HUMAN	PHE	SRR1966404	Branchu et al, 2019				yes
85753		HUMAN	PHE	SRR1965778	Branchu et al, 2019				yes
86846		HUMAN	PHE	SRR1970116	Branchu et al, 2019				yes
86856		HUMAN	PHE	SRR1969208	Branchu et al, 2019				yes
86880		HUMAN	PHE	SRR1969485	Branchu et al, 2019				yes
87351		HUMAN	PHE	SRR1966143	Branchu et al, 2019				yes
87385		HUMAN	PHE	SRR1969180	Branchu et al, 2019				yes
87390		HUMAN	PHE	SRR1967523	Branchu et al, 2019				yes
87394		HUMAN	PHE	SRR1970045	Branchu et al, 2019				yes
87404		HUMAN	PHE	SRR1968916	Branchu et al, 2019				yes
89092		HUMAN	PHE	SRR1968223	Branchu et al, 2019				yes
89095		HUMAN	PHE	SRR1969798	Branchu et al, 2019				yes
89096		HUMAN	PHE	SRR1966410	Branchu et al, 2019				yes
89101		HUMAN	PHE	SRR1965071	Branchu et al, 2019				yes
89880		HUMAN	PHE	SRR1968597	Branchu et al, 2019				yes
89905		HUMAN	PHE	SRR1966059	Branchu et al, 2019				yes
89993		HUMAN	PHE	SRR1965287	Branchu et al, 2019				yes
89994		HUMAN	PHE	SRR1966877	Branchu et al, 2019				yes
90164		HUMAN	PHE	SRR1966635	Branchu et al, 2019				yes
90175		HUMAN	PHE	SRR1969165	Branchu et al, 2019				yes
90183		HUMAN	PHE	SRR1968525	Branchu et al, 2019				yes
90452		HUMAN	PHE	SRR1970235	Branchu et al, 2019				yes
90459		HUMAN	PHE	SRR1967558	Branchu et al, 2019				yes
90463		HUMAN	PHE	SRR1969029	Branchu et al, 2019				yes
90467		HUMAN	PHE	SRR1965809	Branchu et al, 2019				yes
90481		HUMAN	PHE	SRR1968663	Branchu et al, 2019				yes
90482		HUMAN	PHE	SRR1967493	Branchu et al, 2019				yes
90492		HUMAN	PHE	SRR1966023	Branchu et al, 2019				yes
90498		HUMAN	PHE	SRR1966593	Branchu et al, 2019				yes
90499		HUMAN	PHE	SRR1966963	Branchu et al, 2019				yes
90500		HUMAN	PHE	SRR1967554	Branchu et al, 2019				yes
90502		HUMAN	PHE	SRR1968962	Branchu et al, 2019				yes
90504		HUMAN	PHE	SRR1968960	Branchu et al, 2019				yes
90507		HUMAN	PHE	SRR1969596	Branchu et al, 2019				yes
91205		HUMAN	PHE	SRR1969860	Branchu et al, 2019				yes
91213		HUMAN	PHE	SRR1968964	Branchu et al, 2019				yes
91248		HUMAN	PHE	SRR1967873	Branchu et al, 2019				yes
91258		HUMAN	PHE	SRR1969691	Branchu et al, 2019				yes
91260		HUMAN	PHE	SRR1965634	Branchu et al, 2019				yes
91263		HUMAN	PHE	SRR1969599	Branchu et al, 2019				yes
91266		HUMAN	PHE	SRR1966157	Branchu et al, 2019				yes
91275		HUMAN	PHE	SRR1968966	Branchu et al, 2019				yes
91279		HUMAN	PHE	SRR1967438	Branchu et al, 2019				yes
91280		HUMAN	PHE	SRR1968273	Branchu et al, 2019				yes
91282		HUMAN	PHE	SRR1968091	Branchu et al, 2019				yes
91283		HUMAN	PHE	SRR1968445	Branchu et al, 2019				yes
91286		HUMAN	PHE	SRR1968450	Branchu et al, 2019				yes
91289		HUMAN	PHE	SRR1970041	Branchu et al, 2019				yes
91966		HUMAN	PHE	SRR1966726	Branchu et al, 2019				yes
91969		HUMAN	PHE	SRR1965174	Branchu et al, 2019				yes
92000		HUMAN	PHE	SRR3048561	Branchu et al, 2019				yes
93502		HUMAN	PHE	SRR1970282	Branchu et al, 2019				yes
93510		HUMAN	PHE	SRR1969498	Branchu et al, 2019				yes
93512		HUMAN	PHE	SRR1967122	Branchu et al, 2019				yes
93513		HUMAN	PHE	SRR1965858	Branchu et al, 2019				yes
93514		HUMAN	PHE	SRR1965305	Branchu et al, 2019				yes
93516		HUMAN	PHE	SRR1968878	Branchu et al, 2019				yes
93517		HUMAN	PHE	SRR1965821	Branchu et al, 2019				yes
93518		HUMAN	PHE	SRR1965124	Branchu et al, 2019				yes
93519		HUMAN	PHE	SRR1966239	Branchu et al, 2019				yes
93521		HUMAN	PHE	SRR1968061	Branchu et al, 2019				yes
93525		HUMAN	PHE	SRR1970114	Branchu et al, 2019				yes
93553		HUMAN	PHE	SRR1967234	Branchu et al, 2019				yes
93554		HUMAN	PHE	SRR1969768	Branchu et al, 2019				yes
93557		HUMAN	PHE	SRR1968876	Branchu et al, 2019				yes
94070		HUMAN	PHE	SRR1970190	Branchu et al, 2019				yes
94079		HUMAN	PHE	SRR1968670	Branchu et al, 2019				yes
94080		HUMAN	PHE	SRR1969001	Branchu et al, 2019				yes
94081		HUMAN	PHE	SRR1965942	Branchu et al, 2019				yes
94089		HUMAN	PHE	SRR1968847	Branchu et al, 2019				yes
94093		HUMAN	PHE	SRR1969167	Branchu et al, 2019				yes
94229		HUMAN	PHE	SRR1965751	Branchu et al, 2019				yes
94231		HUMAN	PHE	SRR1968347	Branchu et al, 2019				yes
94232		HUMAN	PHE	SRR1966917	Branchu et al, 2019				yes
94236		HUMAN	PHE	SRR1965147	Branchu et al, 2019				yes
94240		HUMAN	PHE	SRR1970091	Branchu et al, 2019				yes
94250		HUMAN	PHE	SRR1969876	Branchu et al, 2019				yes
94252		HUMAN	PHE	SRR1965497	Branchu et al, 2019				yes
94253		HUMAN	PHE	SRR1970250	Branchu et al, 2019				yes
94254		HUMAN	PHE	SRR1966820	Branchu et al, 2019				yes
94255		HUMAN	PHE	SRR1965245	Branchu et al, 2019				yes
94256		HUMAN	PHE	SRR1969678	Branchu et al, 2019				yes
94257		HUMAN	PHE	SRR1966079	Branchu et al, 2019				yes
95014		HUMAN	PHE	SRR1965092	Branchu et al, 2019				yes
95020		HUMAN	PHE	SRR1966813	Branchu et al, 2019				yes
95028		HUMAN	PHE	SRR1969468	Branchu et al, 2019				yes
95052		HUMAN	PHE	SRR1968704	Branchu et al, 2019				yes
95058		HUMAN	PHE	SRR3049949	Branchu et al, 2019				yes
95218		HUMAN	PHE	SRR3049385	Branchu et al, 2019				yes
95220		HUMAN	PHE	SRR3049575	Branchu et al, 2019				yes
95222		HUMAN	PHE	SRR3049457	Branchu et al, 2019				yes
95225		HUMAN	PHE	SRR3049555	Branchu et al, 2019				yes
95226		HUMAN	PHE	SRR3049296	Branchu et al, 2019				yes
95231		HUMAN	PHE	SRR3048985	Branchu et al, 2019				yes
95239		HUMAN	PHE	SRR3049047	Branchu et al, 2019				yes
95244		HUMAN	PHE	SRR3049536	Branchu et al, 2019				yes
95269		HUMAN	PHE	SRR3049482	Branchu et al, 2019				yes
95271		HUMAN	PHE	SRR3049968	Branchu et al, 2019				yes
95288		HUMAN	PHE	SRR3049535	Branchu et al, 2019				yes
95293		HUMAN	PHE	SRR3049188	Branchu et al, 2019				yes
96205		HUMAN	PHE	SRR1967718	Branchu et al, 2019				yes
96224		HUMAN	PHE	SRR1969327	Branchu et al, 2019				yes
96225		HUMAN	PHE	SRR1969531	Branchu et al, 2019				yes
96235		HUMAN	PHE	SRR1969857	Branchu et al, 2019				yes
96931		HUMAN	PHE	SRR1967247	Branchu et al, 2019				yes
96935		HUMAN	PHE	SRR1967643	Branchu et al, 2019				yes
96939		HUMAN	PHE	SRR1969719	Branchu et al, 2019				yes
96940		HUMAN	PHE	SRR1966786	Branchu et al, 2019				yes
96941		HUMAN	PHE	SRR1966099	Branchu et al, 2019				yes
96942		HUMAN	PHE	SRR1968099	Branchu et al, 2019				yes
96943		HUMAN	PHE	SRR1969618	Branchu et al, 2019				yes
96944		HUMAN	PHE	SRR1968549	Branchu et al, 2019				yes
96945		HUMAN	PHE	SRR1966883	Branchu et al, 2019				yes
96946		HUMAN	PHE	SRR1966044	Branchu et al, 2019				yes
96947		HUMAN	PHE	SRR1966834	Branchu et al, 2019				yes
96948		HUMAN	PHE	SRR1970314	Branchu et al, 2019				yes
96950		HUMAN	PHE	SRR1965823	Branchu et al, 2019				yes
96952		HUMAN	PHE	SRR1966622	Branchu et al, 2019				yes
96967		HUMAN	PHE	SRR1968405	Branchu et al, 2019				yes
97255		HUMAN	PHE	SRR3049127	Branchu et al, 2019				yes
97257		HUMAN	PHE	SRR3049680	Branchu et al, 2019				yes
97263		HUMAN	PHE	SRR3049975	Branchu et al, 2019				yes
97266		HUMAN	PHE	SRR3049101	Branchu et al, 2019				yes
97267		HUMAN	PHE	SRR3049297	Branchu et al, 2019				yes
97856		HUMAN	PHE	SRR3049890	Branchu et al, 2019				yes
97857		HUMAN	PHE	SRR1965836	Branchu et al, 2019				yes
97858		HUMAN	PHE	SRR1968057	Branchu et al, 2019				yes
97859		HUMAN	PHE	SRR1966155	Branchu et al, 2019				yes
97861		HUMAN	PHE	SRR1967561	Branchu et al, 2019				yes
97862		HUMAN	PHE	SRR1967212	Branchu et al, 2019				yes
97864		HUMAN	PHE	SRR3049889	Branchu et al, 2019				yes
98236		HUMAN	PHE	SRR1966185	Branchu et al, 2019				yes
98240		HUMAN	PHE	SRR3049209	Branchu et al, 2019				yes
98243		HUMAN	PHE	SRR1966131	Branchu et al, 2019				yes
98263		HUMAN	PHE	SRR1965442	Branchu et al, 2019				yes
98270		HUMAN	PHE	SRR3048757	Branchu et al, 2019				yes
98272		HUMAN	PHE	SRR3049027	Branchu et al, 2019				yes
98277		HUMAN	PHE	SRR3049041	Branchu et al, 2019				yes
99044		HUMAN	PHE	SRR3048819	Branchu et al, 2019				yes
99056		HUMAN	PHE	SRR3049102	Branchu et al, 2019				yes
99062		HUMAN	PHE	SRR3048923	Branchu et al, 2019				yes
99064		HUMAN	PHE	SRR3049823	Branchu et al, 2019				yes
99736		HUMAN	PHE	SRR3049682	Branchu et al, 2019				yes
99742		HUMAN	PHE	SRR3049454	Branchu et al, 2019				yes
99766		HUMAN	PHE	SRR3049451	Branchu et al, 2019				yes
99769		HUMAN	PHE	SRR3049466	Branchu et al, 2019				yes
99774		HUMAN	PHE	SRR3049971	Branchu et al, 2019				yes
100481		HUMAN	PHE	SRR3286591	Branchu et al, 2019				yes
101309		HUMAN	PHE	SRR3286634	Branchu et al, 2019				yes
101310		HUMAN	PHE	SRR3285356	Branchu et al, 2019				yes
101314		HUMAN	PHE	SRR3286667	Branchu et al, 2019				yes
101319		HUMAN	PHE	SRR3286631	Branchu et al, 2019				yes
101445		HUMAN	PHE	SRR3286646	Branchu et al, 2019				yes
101449		HUMAN	PHE	SRR3286617	Branchu et al, 2019				yes
101453		HUMAN	PHE	SRR3286592	Branchu et al, 2019				yes
101464		HUMAN	PHE	SRR3286599	Branchu et al, 2019				yes
101467		HUMAN	PHE	SRR3286627	Branchu et al, 2019				yes
101472		HUMAN	PHE	SRR3286678	Branchu et al, 2019				yes
101474		HUMAN	PHE	SRR3286676	Branchu et al, 2019				yes
101476		HUMAN	PHE	SRR3286587	Branchu et al, 2019				yes
102538		HUMAN	PHE	SRR3286633	Branchu et al, 2019				yes
103205		HUMAN	PHE	SRR3286577	Branchu et al, 2019				yes
103608		HUMAN	PHE	SRR3285351	Branchu et al, 2019				yes
103615		HUMAN	PHE	SRR3286672	Branchu et al, 2019				yes
103635		HUMAN	PHE	SRR3286664	Branchu et al, 2019				yes
103637		HUMAN	PHE	SRR3286616	Branchu et al, 2019				yes
103643		HUMAN	PHE	SRR3286660	Branchu et al, 2019				yes
103644		HUMAN	PHE	SRR3286641	Branchu et al, 2019				yes
103659		HUMAN	PHE	SRR3285446	Branchu et al, 2019				yes
103723		HUMAN	PHE	SRR3286658	Branchu et al, 2019				yes
103728		HUMAN	PHE	SRR3286696	Branchu et al, 2019				yes
103735		HUMAN	PHE	SRR3286673	Branchu et al, 2019				yes
104245		HUMAN	PHE	SRR3286597	Branchu et al, 2019				yes
104250		HUMAN	PHE	SRR3286604	Branchu et al, 2019				yes
104251		HUMAN	PHE	SRR3285378	Branchu et al, 2019				yes
104255		HUMAN	PHE	SRR3286570	Branchu et al, 2019				yes
105334		HUMAN	PHE	SRR3286580	Branchu et al, 2019				yes
105335		HUMAN	PHE	SRR3286588	Branchu et al, 2019				yes
105337		HUMAN	PHE	SRR3284828	Branchu et al, 2019				yes
105990		HUMAN	PHE	SRR3286608	Branchu et al, 2019				yes
106014		HUMAN	PHE	SRR3286612	Branchu et al, 2019				yes
106579		HUMAN	PHE	SRR3323033	Branchu et al, 2019				yes
107086		HUMAN	PHE	SRR3286671	Branchu et al, 2019				yes
107088		HUMAN	PHE	SRR3286620	Branchu et al, 2019				yes
107092		HUMAN	PHE	SRR3285401	Branchu et al, 2019				yes
107098		HUMAN	PHE	SRR3284714	Branchu et al, 2019				yes
107109		HUMAN	PHE	SRR3286640	Branchu et al, 2019				yes
107114		HUMAN	PHE	SRR3286623	Branchu et al, 2019				yes
107193		HUMAN	PHE	SRR3286644	Branchu et al, 2019				yes
107199		HUMAN	PHE	SRR3284753	Branchu et al, 2019				yes
107219		HUMAN	PHE	SRR3286607	Branchu et al, 2019				yes
107229		HUMAN	PHE	SRR3286600	Branchu et al, 2019				yes
107231		HUMAN	PHE	SRR3286578	Branchu et al, 2019				yes
107259		HUMAN	PHE	SRR3322411	Branchu et al, 2019				yes
107260		HUMAN	PHE	SRR3285483	Branchu et al, 2019				yes
107264		HUMAN	PHE	SRR3285419	Branchu et al, 2019				yes
107266		HUMAN	PHE	SRR3322097	Branchu et al, 2019				yes
107739		HUMAN	PHE	SRR3049426	Branchu et al, 2019				yes
107763		HUMAN	PHE	SRR3286662	Branchu et al, 2019				yes
109265		HUMAN	PHE	SRR3286848	Branchu et al, 2019				yes
109862		HUMAN	PHE	SRR3286637	Branchu et al, 2019				yes
109877		HUMAN	PHE	SRR3286704	Branchu et al, 2019				yes
109879		HUMAN	PHE	SRR3286648	Branchu et al, 2019				yes
110952		HUMAN	PHE	SRR3284731	Branchu et al, 2019				yes
112990		HUMAN	PHE	SRR3322329	Branchu et al, 2019				yes
113014		HUMAN	PHE	SRR3286688	Branchu et al, 2019				yes
113054		HUMAN	PHE	SRR3286723	Branchu et al, 2019				yes
113056		HUMAN	PHE	SRR3286868	Branchu et al, 2019				yes
113057		HUMAN	PHE	SRR3286819	Branchu et al, 2019				yes
113070		HUMAN	PHE	SRR3321718	Branchu et al, 2019				yes
113072		HUMAN	PHE	SRR3286705	Branchu et al, 2019				yes
113077		HUMAN	PHE	SRR3322723	Branchu et al, 2019				yes
113485		HUMAN	PHE	SRR3286727	Branchu et al, 2019				yes
113490		HUMAN	PHE	SRR3286709	Branchu et al, 2019				yes
113491		HUMAN	PHE	SRR3286821	Branchu et al, 2019				yes
114052		HUMAN	PHE	SRR3286706	Branchu et al, 2019				yes
114056		HUMAN	PHE	SRR3286699	Branchu et al, 2019				yes
114057		HUMAN	PHE	SRR3286683	Branchu et al, 2019				yes
114062		HUMAN	PHE	SRR3322320	Branchu et al, 2019				yes
114075		HUMAN	PHE	SRR3286707	Branchu et al, 2019				yes
115257		HUMAN	PHE	SRR3286689	Branchu et al, 2019				yes
115259		HUMAN	PHE	SRR3284765	Branchu et al, 2019				yes
115271		HUMAN	PHE	SRR3286686	Branchu et al, 2019				yes
116038		HUMAN	PHE	SRR3284723	Branchu et al, 2019				yes
116039		HUMAN	PHE	SRR3286703	Branchu et al, 2019				yes
116042		HUMAN	PHE	SRR3286714	Branchu et al, 2019				yes
116569		HUMAN	PHE	SRR3286695	Branchu et al, 2019				yes
116579		HUMAN	PHE	SRR3322960	Branchu et al, 2019				yes
117214		HUMAN	PHE	SRR3286715	Branchu et al, 2019				yes
117223		HUMAN	PHE	SRR3286904	Branchu et al, 2019				yes
117269		HUMAN	PHE	SRR3322420	Branchu et al, 2019				yes
117316		HUMAN	PHE	SRR3286729	Branchu et al, 2019				yes
118892		HUMAN	PHE	SRR3284823	Branchu et al, 2019				yes
118893		HUMAN	PHE	SRR3286779	Branchu et al, 2019				yes
118896		HUMAN	PHE	SRR3286813	Branchu et al, 2019				yes
118940		HUMAN	PHE	SRR3321902	Branchu et al, 2019				yes
118943		HUMAN	PHE	SRR3286776	Branchu et al, 2019				yes
118945		HUMAN	PHE	SRR3286815	Branchu et al, 2019				yes
119441		HUMAN	PHE	SRR3286872	Branchu et al, 2019				yes
119442		HUMAN	PHE	SRR3286883	Branchu et al, 2019				yes
119449		HUMAN	PHE	SRR3286905	Branchu et al, 2019				yes
119450		HUMAN	PHE	SRR3284715	Branchu et al, 2019				yes
119452		HUMAN	PHE	SRR3286840	Branchu et al, 2019				yes
119468		HUMAN	PHE	SRR3286875	Branchu et al, 2019				yes
119480		HUMAN	PHE	SRR3286858	Branchu et al, 2019				yes
119483		HUMAN	PHE	SRR3286899	Branchu et al, 2019				yes
119484		HUMAN	PHE	SRR3286895	Branchu et al, 2019				yes
119498		HUMAN	PHE	SRR3322591	Branchu et al, 2019				yes
119499		HUMAN	PHE	SRR3286913	Branchu et al, 2019				yes
119516		HUMAN	PHE	SRR3286892	Branchu et al, 2019				yes
119520		HUMAN	PHE	SRR3286912	Branchu et al, 2019				yes
120573		HUMAN	PHE	SRR3286837	Branchu et al, 2019				yes
120584		HUMAN	PHE	SRR3286893	Branchu et al, 2019				yes
120589		HUMAN	PHE	SRR3284851	Branchu et al, 2019				yes
120600		HUMAN	PHE	SRR3285354	Branchu et al, 2019				yes
120612		HUMAN	PHE	SRR3286888	Branchu et al, 2019				yes
120635		HUMAN	PHE	SRR3322096	Branchu et al, 2019				yes
120640		HUMAN	PHE	SRR3286903	Branchu et al, 2019				yes
121443		HUMAN	PHE	SRR3285445	Branchu et al, 2019				yes
121462		HUMAN	PHE	SRR3321731	Branchu et al, 2019				yes
122218		HUMAN	PHE	SRR3286896	Branchu et al, 2019				yes
122225		HUMAN	PHE	SRR3286915	Branchu et al, 2019				yes
122228		HUMAN	PHE	SRR3285425	Branchu et al, 2019				yes
122292		HUMAN	PHE	SRR3285461	Branchu et al, 2019				yes
122299		HUMAN	PHE	SRR3286851	Branchu et al, 2019				yes
122300		HUMAN	PHE	SRR3284783	Branchu et al, 2019				yes
122645		HUMAN	PHE	SRR3286894	Branchu et al, 2019				yes
122683		HUMAN	PHE	SRR3285155	Branchu et al, 2019				yes
123869		HUMAN	PHE	SRR3286854	Branchu et al, 2019				yes
123872		HUMAN	PHE	SRR3285080	Branchu et al, 2019				yes
123884		HUMAN	PHE	SRR3285451	Branchu et al, 2019				yes
123893		HUMAN	PHE	SRR3322370	Branchu et al, 2019				yes
123910		HUMAN	PHE	SRR3285469	Branchu et al, 2019				yes
123925		HUMAN	PHE	SRR3322031	Branchu et al, 2019				yes
123927		HUMAN	PHE	SRR3286865	Branchu et al, 2019				yes
123965		HUMAN	PHE	SRR3286864	Branchu et al, 2019				yes
123980		HUMAN	PHE	SRR3286884	Branchu et al, 2019				yes
123981		HUMAN	PHE	SRR3286897	Branchu et al, 2019				yes
123987		HUMAN	PHE	SRR3285349	Branchu et al, 2019				yes
125944		HUMAN	PHE	SRR3286922	Branchu et al, 2019				yes
126185		HUMAN	PHE	SRR3286925	Branchu et al, 2019				yes
126837		HUMAN	PHE	SRR3322667	Branchu et al, 2019				yes
127530		HUMAN	PHE	SRR3321856	Branchu et al, 2019				yes
127533		HUMAN	PHE	SRR3285456	Branchu et al, 2019				yes
127541		HUMAN	PHE	SRR3322091	Branchu et al, 2019				yes
128161		HUMAN	PHE	SRR3286927	Branchu et al, 2019				yes
128192		HUMAN	PHE	SRR3286918	Branchu et al, 2019				yes
128193		HUMAN	PHE	SRR3286929	Branchu et al, 2019				yes
128202		HUMAN	PHE	SRR3321997	Branchu et al, 2019				yes
128208		HUMAN	PHE	SRR3285452	Branchu et al, 2019				yes
128211		HUMAN	PHE	SRR3286901	Branchu et al, 2019				yes
128215		HUMAN	PHE	SRR3286920	Branchu et al, 2019				yes
128216		HUMAN	PHE	SRR3286932	Branchu et al, 2019				yes
128218		HUMAN	PHE	SRR3286958	Branchu et al, 2019				yes
128220		HUMAN	PHE	SRR3284717	Branchu et al, 2019				yes
128236		HUMAN	PHE	SRR3285243	Branchu et al, 2019				yes
129368		HUMAN	PHE	SRR3286965	Branchu et al, 2019				yes
129373		HUMAN	PHE	SRR3285347	Branchu et al, 2019				yes
129407		HUMAN	PHE	SRR3285288	Branchu et al, 2019				yes
129408		HUMAN	PHE	SRR3286940	Branchu et al, 2019				yes
129411		HUMAN	PHE	SRR3286963	Branchu et al, 2019				yes
129413		HUMAN	PHE	SRR3286973	Branchu et al, 2019				yes
129417		HUMAN	PHE	SRR3284814	Branchu et al, 2019				yes
129419		HUMAN	PHE	SRR3286955	Branchu et al, 2019				yes
129421		HUMAN	PHE	SRR3286945	Branchu et al, 2019				yes
129426		HUMAN	PHE	SRR3322099	Branchu et al, 2019				yes
129430		HUMAN	PHE	SRR3286950	Branchu et al, 2019				yes
129431		HUMAN	PHE	SRR3286956	Branchu et al, 2019				yes
129436		HUMAN	PHE	SRR3286949	Branchu et al, 2019				yes
129496		HUMAN	PHE	SRR3285380	Branchu et al, 2019				yes
129498		HUMAN	PHE	SRR3286926	Branchu et al, 2019				yes
130381		HUMAN	PHE	SRR3322094	Branchu et al, 2019				yes
130393		HUMAN	PHE	SRR3323011	Branchu et al, 2019				yes
130431		HUMAN	PHE	SRR3284779	Branchu et al, 2019				yes
131465		HUMAN	PHE	SRR3322972	Branchu et al, 2019				yes
131486		HUMAN	PHE	SRR3286967	Branchu et al, 2019				yes
131493		HUMAN	PHE	SRR3322710	Branchu et al, 2019				yes
131494		HUMAN	PHE	SRR3286969	Branchu et al, 2019				yes
132000		HUMAN	PHE	SRR3321855	Branchu et al, 2019				yes
132038		HUMAN	PHE	SRR3286974	Branchu et al, 2019				yes
132059		HUMAN	PHE	SRR3322628	Branchu et al, 2019				yes
133191		HUMAN	PHE	SRR3322970	Branchu et al, 2019				yes
133203		HUMAN	PHE	SRR3322721	Branchu et al, 2019				yes
133977		HUMAN	PHE	SRR3285477	Branchu et al, 2019				yes
134006		HUMAN	PHE	SRR3284752	Branchu et al, 2019				yes
135037		HUMAN	PHE	SRR3285437	Branchu et al, 2019				yes
135149		HUMAN	PHE	SRR3285368	Branchu et al, 2019				yes
136571		HUMAN	PHE	SRR3285434	Branchu et al, 2019				yes
136752		HUMAN	PHE	SRR3285471	Branchu et al, 2019				yes
140200		HUMAN	PHE	SRR3285399	Branchu et al, 2019				yes
140203		HUMAN	PHE	SRR3285430	Branchu et al, 2019				yes
140627		HUMAN	PHE	SRR3285421	Branchu et al, 2019				yes
140695		HUMAN	PHE	SRR3284845	Branchu et al, 2019				yes
140701		HUMAN	PHE	SRR3284818	Branchu et al, 2019				yes
142192		HUMAN	PHE	SRR3284739	Branchu et al, 2019				yes
142696		HUMAN	PHE	SRR3285468	Branchu et al, 2019				yes
142700		HUMAN	PHE	SRR3285455	Branchu et al, 2019				yes
143550		HUMAN	PHE	SRR3284825	Branchu et al, 2019				yes
149205		HUMAN	PHE	SRR3284841	Branchu et al, 2019				yes
149207		HUMAN	PHE	SRR3285473	Branchu et al, 2019				yes
149226		HUMAN	PHE	SRR3284834	Branchu et al, 2019				yes
149284		HUMAN	PHE	SRR3285440	Branchu et al, 2019				yes
149293		HUMAN	PHE	SRR3285383	Branchu et al, 2019				yes
149370		HUMAN	PHE	SRR3284813	Branchu et al, 2019				yes
149396		HUMAN	PHE	SRR3284768	Branchu et al, 2019				yes
152339		HUMAN	PHE	SRR3284830	Branchu et al, 2019				yes
152355		HUMAN	PHE	SRR3285478	Branchu et al, 2019				yes
152360		HUMAN	PHE	SRR3284829	Branchu et al, 2019				yes
152366		HUMAN	PHE	SRR3285366	Branchu et al, 2019				yes
152375		HUMAN	PHE	SRR3284693	Branchu et al, 2019				yes
152389		HUMAN	PHE	SRR3284686	Branchu et al, 2019				yes
152432		HUMAN	PHE	SRR3285358	Branchu et al, 2019				yes
153173		HUMAN	PHE	SRR3284809	Branchu et al, 2019				yes
153179		HUMAN	PHE	SRR3285420	Branchu et al, 2019				yes
157236		HUMAN	PHE	SRR3285422	Branchu et al, 2019				yes
157249		HUMAN	PHE	SRR3284758	Branchu et al, 2019				yes
157311		HUMAN	PHE	SRR3285364	Branchu et al, 2019				yes
157320		HUMAN	PHE	SRR3285406	Branchu et al, 2019				yes
158954		HUMAN	PHE	SRR3284744	Branchu et al, 2019				yes
161832		HUMAN	PHE	SRR3285374	Branchu et al, 2019				yes
161835		HUMAN	PHE	SRR3285402	Branchu et al, 2019				yes
161842		HUMAN	PHE	SRR3285413	Branchu et al, 2019				yes
163169		HUMAN	PHE	SRR3285242	Branchu et al, 2019				yes
163172		HUMAN	PHE	SRR3285405	Branchu et al, 2019				yes
163177		HUMAN	PHE	SRR3285458	Branchu et al, 2019				yes
163182		HUMAN	PHE	SRR3284760	Branchu et al, 2019				yes
163184		HUMAN	PHE	SRR3284810	Branchu et al, 2019				yes
166293		HUMAN	PHE	SRR3285359	Branchu et al, 2019				yes
166984		HUMAN	PHE	SRR3284677	Branchu et al, 2019				yes
166989		HUMAN	PHE	SRR3284839	Branchu et al, 2019				yes
168509		HUMAN	PHE	SRR3284807	Branchu et al, 2019				yes
169638		HUMAN	PHE	SRR3284716	Branchu et al, 2019				yes
170327		HUMAN	PHE	SRR3285435	Branchu et al, 2019				yes
170463		HUMAN	PHE	SRR3284847	Branchu et al, 2019				yes
171164		HUMAN	PHE	SRR3284725	Branchu et al, 2019				yes
171276		HUMAN	PHE	SRR3285499	Branchu et al, 2019				yes
172501		HUMAN	PHE	SRR3285282	Branchu et al, 2019				yes
173538		HUMAN	PHE	SRR3284711	Branchu et al, 2019				yes
174679		HUMAN	PHE	SRR3285360	Branchu et al, 2019				yes
175571		HUMAN	PHE	SRR3284741	Branchu et al, 2019				yes
177439		HUMAN	PHE	SRR3285348	Branchu et al, 2019				yes
178655		HUMAN	PHE	SRR3284682	Branchu et al, 2019				yes
178656		HUMAN	PHE	SRR3285379	Branchu et al, 2019				yes
178743		HUMAN	PHE	SRR3285490	Branchu et al, 2019				yes
178747		HUMAN	PHE	SRR3284675	Branchu et al, 2019				yes
178935		HUMAN	PHE	SRR3284734	Branchu et al, 2019				yes
179628		HUMAN	PHE	SRR3285489	Branchu et al, 2019				yes
179668		HUMAN	PHE	SRR3285427	Branchu et al, 2019				yes
180809		HUMAN	PHE	SRR3285400	Branchu et al, 2019				yes
182188		HUMAN	PHE	SRR3284730	Branchu et al, 2019				yes
182861		HUMAN	PHE	SRR3285252	Branchu et al, 2019				yes
182892		HUMAN	PHE	SRR3285487	Branchu et al, 2019				yes
183694		HUMAN	PHE	SRR3284681	Branchu et al, 2019				yes
185457		HUMAN	PHE	SRR3284812	Branchu et al, 2019				yes
185965		HUMAN	PHE	SRR3285346	Branchu et al, 2019				yes
187510		HUMAN	PHE	SRR3285398	Branchu et al, 2019				yes
187512		HUMAN	PHE	SRR3284832	Branchu et al, 2019				yes
187519		HUMAN	PHE	SRR3285279	Branchu et al, 2019				yes
187578		HUMAN	PHE	SRR3284743	Branchu et al, 2019				yes
188369		HUMAN	PHE	SRR3285432	Branchu et al, 2019				yes
190637		HUMAN	PHE	SRR3284831	Branchu et al, 2019				yes
190786		HUMAN	PHE	SRR3285384	Branchu et al, 2019				yes
191670		HUMAN	PHE	SRR3284747	Branchu et al, 2019				yes
192898		HUMAN	PHE	SRR3284691	Branchu et al, 2019				yes
193355		HUMAN	PHE	SRR3284727	Branchu et al, 2019				yes
193391		HUMAN	PHE	SRR3285428	Branchu et al, 2019				yes
193417		HUMAN	PHE	SRR3284748	Branchu et al, 2019				yes
195579		HUMAN	PHE	SRR3285454	Branchu et al, 2019				yes
195785		HUMAN	PHE	SRR3284722	Branchu et al, 2019				yes
195809		HUMAN	PHE	SRR3284811	Branchu et al, 2019				yes
197006		HUMAN	PHE	SRR3284819	Branchu et al, 2019				yes
197009		HUMAN	PHE	SRR3284780	Branchu et al, 2019				yes
197012		HUMAN	PHE	SRR3285055	Branchu et al, 2019				yes
197109		HUMAN	PHE	SRR3284719	Branchu et al, 2019				yes
198236		HUMAN	PHE	SRR3285438	Branchu et al, 2019				yes
199792		HUMAN	PHE	SRR3285491	Branchu et al, 2019				yes
199856		HUMAN	PHE	SRR3284816	Branchu et al, 2019				yes
200601		HUMAN	PHE	SRR3285426	Branchu et al, 2019				yes
203395		HUMAN	PHE	SRR3284821	Branchu et al, 2019				yes
203617		HUMAN	PHE	SRR3285460	Branchu et al, 2019				yes
203641		HUMAN	PHE	SRR3285376	Branchu et al, 2019				yes
203978		HUMAN	PHE	SRR3285466	Branchu et al, 2019				yes
205638		HUMAN	PHE	SRR3285414	Branchu et al, 2019				yes
205640		HUMAN	PHE	SRR3284778	Branchu et al, 2019				yes
205730		HUMAN	PHE	SRR3285396	Branchu et al, 2019				yes
207563		HUMAN	PHE	SRR3285281	Branchu et al, 2019				yes
01_2888	DT2	pigeon		ERR028072	Kingsley et al, 2013				yes
03-715	DT2	pigeon		ERR028071	Kingsley et al, 2013				yes
100419-1995	DT10	CATTLE	APHA	ERR028279	Bawn et al, 2020	yes			yes	yes
1008-1995	DT170	CATTLE	APHA	ERR028312	Bawn et al, 2020	yes			yes	yes
10084-1995	DT10	CATTLE	APHA	ERR028278	Bawn et al, 2020	yes			yes	yes
1013-1997	DT193	PIG	APHA	ERR038760	Bawn et al, 2020	yes			yes	yes
10177-1993	DT193	PIG	APHA	ERR038757	Bawn et al, 2020	yes			yes	yes
10246-1993	DT193	CATTLE	APHA	ERR038758	Bawn et al, 2020	yes			yes	yes
10258-1997	DT85	AVIAN	APHA	ERR029225	Bawn et al, 2020	yes			yes	yes
10382-1995	DT193	CATTLE	APHA	ERR038759	Bawn et al, 2020	yes			yes	yes
10584-1997		unknown	APHA	ERR024629	Branchu et al, 2019	yes	yes	yes	yes	yes
10902-1996	DT110	ENVIRONMENTAL	APHA	ERR028284	Bawn et al, 2020	yes			yes	yes
10984-1996	DT108	CATTLE	APHA	ERR028292	Bawn et al, 2020	yes			yes	yes
11020-1996		HUMAN	PHE	ERR028308	Branchu et al, 2019	yes	yes	yes	yes	yes
1164-1995	DT141	CATTLE	APHA	ERR028295	Bawn et al, 2020	yes			yes	yes
11671-1996	DT193	CATTLE	APHA	ERR038761	Bawn et al, 2020	yes			yes	yes
12005-1995		HUMAN	PHE	ERR028290	Branchu et al, 2019	yes	yes	yes	yes	yes
12342-1996	DT9	AVIAN	APHA	ERR029229	Bawn et al, 2020	yes			yes	yes
1334-1997	ND	PIGS	APHA	ERS023500	Petrovska et al, 2016					yes
1365/1	ND	ND	APHA	ERS037954	Petrovska et al, 2016					yes
1402-2000	DT170	CATTLE	APHA	ERR028313	Bawn et al, 2020	yes			yes	yes
1686/1	ND	Human	APHA	ERS037968	Petrovska et al, 2016					yes
1693/1	ND	Human	APHA	ERS043715	Petrovska et al, 2016					yes
1713-1998	DT110	CATTLE	APHA	ERR028294	Bawn et al, 2020	yes			yes	yes
1731-1999	ND	PIG	APHA	ERR038771	Bawn et al, 2020	yes			yes	yes
1790/1	ND	Turkey	APHA	ERS037969	Petrovska et al, 2016					yes
1948/2	ND	PIG	APHA	ERS037971	Petrovska et al, 2016					yes
2036-2000	DT85	FEED	APHA	ERR029228	Bawn et al, 2020	yes			yes	yes
2087-1997	DT56	AVIAN	APHA	ERR029221	Bawn et al, 2020	yes			yes	yes
2117/2	ND	Shelfish	APHA	ERS037957	Petrovska et al, 2016					yes
2200/2	ND	PIG	APHA	ERS037960	Petrovska et al, 2016					yes
2223/2	ND	PIG	APHA	ERS037959	Petrovska et al, 2016					yes
242/2	ND	Shelfish	APHA	ERS037952	Petrovska et al, 2016					yes
2448/2	ND	CATTLE	APHA	ERS037961	Petrovska et al, 2016					yes
2610-1998	DT160	HORSE	APHA	ERR028309	Bawn et al, 2020	yes			yes	yes
2617/20	ND	PIG	APHA	ERS037970	Petrovska et al, 2016					yes
2798-2001	ND	PIG	APHA	ERR038774	Bawn et al, 2020	yes			yes	yes
2841/2	ND	Human	APHA	ERS037955	Petrovska et al, 2016					yes
3046/11	ND	CATTLE	APHA	ERS037953	Petrovska et al, 2016					yes
3193-1995	DT102	UNKNOWN	APHA	ERR028272	Bawn et al, 2020	yes			yes	yes
3203-1997		HUMAN	PHE	ERR028291	Branchu et al, 2019	yes	yes	yes	yes	yes
3299-1997	DT160	AVIAN	APHA	ERR028306	Bawn et al, 2020	yes			yes	yes
3543-2002	ND	PIG	APHA	ERR038775	Bawn et al, 2020	yes			yes	yes
388-1998	DT204	DOG	APHA	ERR028634	Bawn et al, 2020	yes			yes	yes
4061-1997	DT193	PIG	APHA	ERR038762	Bawn et al, 2020	yes			yes	yes
4179-2001	DT121	AVIAN	APHA	ERR028301	Bawn et al, 2020	yes			yes	yes
4284-1995	DT120	PIG	APHA	ERR028300	Bawn et al, 2020	yes			yes	yes
4300-2001	DT9	AVIAN	APHA	ERR029230	Bawn et al, 2020	yes			yes	yes
45/16	ND	PIG	APHA	ERS037951	Petrovska et al, 2016					yes
4582-1995	DT104C	CATTLE	APHA	ERR028289	Bawn et al, 2020	yes			yes	yes
4797-10	ND	PRODMEAT	APHA	ERS023518	Petrovska et al, 2016					yes
4824-10	ND	PIG	APHA	ERS023517	Petrovska et al, 2016					yes
496/10	ND	CATTLE	APHA	ERS037963	Petrovska et al, 2016					yes
5102-1999	ND	PIG	APHA	ERR039367	Bawn et al, 2020	yes			yes	yes
5465-1998	DT8	AVIAN	APHA	ERR029215	Bawn et al, 2020	yes			yes	yes
547-2001	DT108	PIG	APHA	ERR028283	Bawn et al, 2020	yes			yes	yes
5544-1997	DT179	ENVIRONMENTAL	APHA	ERR028307	Bawn et al, 2020	yes			yes	yes
6164-1997	DT49	AVIAN	APHA	ERR029219	Bawn et al, 2020	yes			yes	yes
629/2	ND	Swine	APHA	ERS037958	Petrovska et al, 2016					yes
6353-1997	DT167	PIG	APHA	ERR028310	Bawn et al, 2020	yes			yes	yes
6887-2000	ND	PIG	APHA	ERR038773	Bawn et al, 2020	yes			yes	yes
692/26	ND	PIG	APHA	ERS037956	Petrovska et al, 2016					yes
6940-1998	DT126	DOG	APHA	ERR028303	Bawn et al, 2020	yes			yes	yes
7302-199	DT104A	PIG	APHA	ERR028287	Bawn et al, 2020	yes			yes	yes
7396-1998	DT36	AVIAN	APHA	ERR028633	Bawn et al, 2020	yes			yes	yes
7828-1995	DT103	PIG	APHA	ERR028285	Bawn et al, 2020	yes			yes	yes
7830-1995	DT103	PIG	APHA	ERR028286	Bawn et al, 2020	yes			yes	yes
818-1998	DT141	AVIAN	APHA	ERR028296	Bawn et al, 2020	yes			yes	yes
8380-1996	DT179	PIG	APHA	ERR028316	Bawn et al, 2020	yes			yes	yes
8721-1997	DT167	ENVIRONMENTAL	APHA	ERR028311	Bawn et al, 2020	yes			yes	yes
8767-1998	DT35	PIG	APHA	ERR028641	Bawn et al, 2020	yes			yes	yes
8935-1995	DT126	SHEEP	APHA	ERR028302	Bawn et al, 2020	yes			yes	yes
9115-1996	DT204	CATTLE	APHA	ERR028631	Bawn et al, 2020	yes			yes	yes
94-213 (DT2)	DT2	pigeon		HG326213.1	Kingsley et al, 2013				yes
A130		human		PRJEB34594	Kingsley et al, 2009				yes
CP0003836	U288	PIG	NCBI	CP003836.1	Hooten et al, 2013	yes		yes	yes	yes
D23580		human		FN424405.1	Kingsley et al, 2009				yes
DT104	DT104	NA		HF937208.1	Mather et al, 2013				yes
DT104b	DT104b	UNKNOWN	APHA	ERR028656	Bawn et al, 2020	yes			yes	yes
DT41b	DT41b	UNKNOWN	APHA	ERR028658	Bawn et al, 2020	yes			yes	yes
H07 166 0082	193	Human	APHA	ERS037902	Petrovska et al, 2016					yes
H07 182 0182	21 variant	Human	APHA	ERS037903	Petrovska et al, 2016					yes
H07 230 0280	193	Human	APHA	ERS037904	Petrovska et al, 2016					yes
H07 246 0338	120	Human	APHA	ERS037906	Petrovska et al, 2016					yes
H07 246 0339	193	Human	APHA	ERS037910	Petrovska et al, 2016					yes
H07 276 0382	193	Human	APHA	ERS037907	Petrovska et al, 2016					yes
H07 338 0264	120	Human	APHA	ERS037908	Petrovska et al, 2016					yes
H07 362 0321	U302L	Human	APHA	ERS037911	Petrovska et al, 2016					yes
H07 394 0379	120	Human	APHA	ERS037909	Petrovska et al, 2016					yes
H08018 0087	U319	HUMAN	PHE	ERR024417	this study	yes			yes	yes
H08056 0351	U313	HUMAN	PHE	ERR024413	this study	yes			yes	yes
H08390 0191	DT177	HUMAN	PHE	ERR024394	this study	yes			yes	yes
H08462 0345	DT97	HUMAN	PHE	ERR024406	this study	yes			yes	yes
H09024 0100	U276	HUMAN	PHE	ERR024409	this study	yes			yes	yes
H09130 0134	DT1	HUMAN	PHE	ERR024408	this study	yes			yes	yes
H09152-0230	U288	HUMAN	PHE	ERS015636	this study	yes	yes	yes		yes
H09164 0090	DT7	HUMAN	PHE	ERR024404	this study	yes			yes	yes
H09204 0411	DT2B	HUMAN	PHE	ERR024398	this study	yes			yes	yes
H09214 0797	DT56	HUMAN	PHE	ERR024400	this study	yes			yes	yes
H09226 0446	DT191A	HUMAN	PHE	ERR024395	this study	yes			yes	yes
H09242 0361	DT41	HUMAN	PHE	ERR024389	this study	yes			yes	yes
H09254 0380	DT99	HUMAN	PHE	ERR024407	this study	yes			yes	yes
H09256 0454	DT24	HUMAN	PHE	ERR024388	this study	yes			yes	yes
H09270 0335	DT8	HUMAN	PHE	ERR024405	this study	yes			yes	yes
H09272 0178	DT120	HUMAN	PHE	ERR024391	this study	yes			yes	yes
H09282 0253	U277	HUMAN	PHE	ERR024410	this study	yes			yes	yes
H09314 0615	DT193	HUMAN	PHE	ERR024396	this study	yes			yes	yes
H09332 0603	DT195	HUMAN	PHE	ERR024397	this study	yes			yes	yes
H09366 0457	U310	HUMAN	PHE	ERR024402	this study	yes			yes	yes
H09376 0485	U302	HUMAN	PHE	ERR024401	this study	yes			yes	yes
H09394 0492	DT12	HUMAN	PHE	ERR024387	this study	yes			yes	yes
H09414 0613	DT135	HUMAN	PHE	ERR024392	this study	yes			yes	yes
H100120548	ND	Human	APHA	ERS037914	Petrovska et al, 2016					yes
H100800267	ND	Human	APHA	ERS037917	Petrovska et al, 2016					yes
H102120667	DT 193	Human	APHA	ERS037921	Petrovska et al, 2016					yes
H10234093302	ND	Human	APHA	ERS037923	Petrovska et al, 2016					yes
H103260370	ND	Human	APHA	ERS037925	Petrovska et al, 2016					yes
H10392058	ND	HUMAN	PHE	ERS037928	this study	yes				yes
H103920583	ND	Human	APHA	ERS037928	Petrovska et al, 2016					yes
H1041406001	ND	Human	APHA	ERS037929	Petrovska et al, 2016					yes
H104240404	ND	Human	APHA	ERS037930	Petrovska et al, 2016					yes
H104680513	DT 193	Human	APHA	ERS037931	Petrovska et al, 2016					yes
H105000301	DT 193	Human	APHA	ERS037933	Petrovska et al, 2016					yes
H105260826	DT 193	Human	APHA	ERS037935	Petrovska et al, 2016					yes
H105280433	DT 193	Human	APHA	ERS037936	Petrovska et al, 2016					yes
H141420400	DT193	HUMAN	PHE	SRR3049214	Branchu et al, 2019	yes	yes	yes	yes	yes
H141640739	None	HUMAN	PHE	SRR1970027	Branchu et al, 2019	yes	yes	yes	yes	yes
H141640740	None	HUMAN	PHE	SRR1969510	Branchu et al, 2019	yes	yes	yes	yes	yes
H141760561	None	HUMAN	PHE	SRR1967195	Branchu et al, 2019	yes	yes	yes	yes	yes
H141820393	U288	HUMAN	PHE	SRR1967525	Branchu et al, 2019	yes	yes	yes	yes	yes
H141940698	RDNC	HUMAN	PHE	SRR1967995	Branchu et al, 2019	yes	yes	yes	yes	yes
H142740626	U302	HUMAN	PHE	SRR1966549	Branchu et al, 2019	yes	yes	yes	yes	yes
H142820431	None	HUMAN	PHE	SRR1968706	Branchu et al, 2019	yes	yes	yes	yes	yes
H142820468	DT193	HUMAN	PHE	SRR1969241	Branchu et al, 2019	yes	yes	yes	yes	yes
H142900475	U311	HUMAN	PHE	SRR1966226	Branchu et al, 2019	yes	yes	yes	yes	yes
H142920583	U288	HUMAN	PHE	SRR1968818	Branchu et al, 2019	yes	yes	yes	yes	yes
H142940552	U288	HUMAN	PHE	SRR3048526	Branchu et al, 2019	yes			yes	yes
H143000283	U288	HUMAN	PHE	SRR3049753	Branchu et al, 2019	yes	yes	yes	yes	yes
H143020374	U288	HUMAN	PHE	SRR1966188	Branchu et al, 2019	yes	yes	yes	yes	yes
H143040502	U288	HUMAN	PHE	SRR3049335	Branchu et al, 2019	yes	yes	yes	yes	yes
H143180352	U288	HUMAN	PHE	SRR1967395	Branchu et al, 2019	yes	yes		yes	yes
H143280604	U302	HUMAN	PHE	SRR1966203	Branchu et al, 2019	yes	yes	yes	yes	yes
H143520446	RDNC	HUMAN	PHE	SRR1966257	Branchu et al, 2019	yes	yes	yes	yes	yes
H143540877	U308	AVIAN	PHE	SRR1967460	Branchu et al, 2019	yes	yes	yes	yes	yes
H143540878	U308	PIG	PHE	SRR1969730	Branchu et al, 2019	yes	yes	yes	yes	yes
H143740703	None	HUMAN	PHE	SRR1957724	Branchu et al, 2019	yes	yes	yes	yes	yes
H143740713	U311	HUMAN	PHE	SRR1969097	Branchu et al, 2019	yes	yes	yes	yes	yes
H143880696	U311	HUMAN	PHE	SRR1969376	Branchu et al, 2019	yes	yes	yes	yes	yes
H143900574	U308	HUMAN	PHE	SRR1959284	Branchu et al, 2019	yes	yes	yes	yes	yes
H144260669	U288	HUMAN	PHE	SRR1958402	Branchu et al, 2019	yes	yes	yes	yes	yes
H144380574	U311	HUMAN	PHE	SRR1958313	Branchu et al, 2019	yes	yes	yes	yes	yes
H144380583	None	HUMAN	PHE	SRR1968588	Branchu et al, 2019	yes	yes	yes	yes	yes
H144440753	U288	HUMAN	PHE	SRR1969625	Branchu et al, 2019	yes	yes	yes	yes	yes
H144600640	RDNC	HUMAN	PHE	SRR1965215	Branchu et al, 2019	yes	yes	yes	yes	yes
H144620695	DT193	HUMAN	PHE	SRR1965712	Branchu et al, 2019	yes	yes	yes	yes	yes
H144640584	U288	HUMAN	PHE	SRR1966841	Branchu et al, 2019	yes	yes	yes	yes	yes
H150200808	U288	HUMAN	PHE	SRR1962604	Branchu et al, 2019	yes	yes	yes	yes	yes
H150320697	RDNC	HUMAN	PHE	SRR1960982	Branchu et al, 2019	yes	yes	yes	yes	yes
H150320714	U288	HUMAN	PHE	SRR1963513	Branchu et al, 2019	yes	yes	yes	yes	yes
H150460717	U288	HUMAN	PHE	SRR1968762	Branchu et al, 2019	yes	yes	yes	yes	yes
H150700258	U288	HUMAN	PHE	SRR1966265	Branchu et al, 2019	yes			yes	yes
H150700259	U288	HUMAN	PHE	SRR1965201	Branchu et al, 2019	yes			yes	yes
H150800485	RDNC	HUMAN	PHE	SRR1969440	Branchu et al, 2019	yes	yes	yes	yes	yes
H150880559	U288	HUMAN	PHE	SRR1965149	Branchu et al, 2019	yes	yes	yes	yes	yes
H150880560	U288	HUMAN	PHE	SRR1967027	Branchu et al, 2019	yes	yes	yes	yes	yes
H150880561	U288	HUMAN	PHE	SRR1966783	Branchu et al, 2019	yes	yes	yes	yes	yes
H151200223	U288	HUMAN	PHE	SRR1968605	Branchu et al, 2019	yes	yes	yes	yes	yes
H151320498	U288	HUMAN	PHE	SRR1967485	Branchu et al, 2019	yes	yes	yes	yes	yes
H151440566	DT120	HUMAN	PHE	SRR3286566	Branchu et al, 2019	yes	yes	yes	yes	yes
H151940558	U288	HUMAN	PHE	SRR3285442	Branchu et al, 2019	yes	yes	yes	yes	yes
H152120543	U288	HUMAN	PHE	SRR3285053	Branchu et al, 2019	yes	yes	yes	yes	yes
H152360402	DT193	HUMAN	PHE	SRR3286862	Branchu et al, 2019	yes	yes	yes	yes	yes
H152400631	U288	HUMAN	PHE	SRR3323019	Branchu et al, 2019	yes	yes	yes	yes	yes
H152660386	U288	HUMAN	PHE	SRR3322701	Branchu et al, 2019	yes	yes	yes	yes	yes
H152720640	U311	HUMAN	PHE	SRR3285397	Branchu et al, 2019	yes	yes	yes	yes	yes
H152720641	DT193	HUMAN	PHE	SRR3285367	Branchu et al, 2019	yes	yes	yes	yes	yes
L0004109	DT193	DOG	APHA	ERR024954	Bawn et al, 2020	yes			yes	yes
L00056-15	U288	PIG	APHA	SAMN15349846	this study	yes	yes	yes		yes
L00060-15	U288	PIG	APHA	SAMN15349850	this study	yes	yes	yes		yes
L00066-07	U288	PIG	APHA	SAMN17121901	this study			yes
L00066-15	U288	PIG	APHA	SAMN15349854	this study	yes	yes	yes		yes
L00068-15	U288	PIG	APHA	SAMN15349857	this study	yes	yes	yes		yes
L00070-10	U288	PIG	APHA	SAMN17121902	this study			yes
L00071-15	U288	PIG	APHA	SAMN15349859	this study	yes	yes	yes		yes
L00075-15	U288	PIG	APHA	SAMN15349840	this study	yes	yes	yes		yes
L00076-15	U288	PIG	APHA	SAMN15349843	this study	yes	yes	yes		yes
L00083-15	U288	PIG	APHA	SAMN15349847	this study	yes	yes	yes		yes
L00084-15	U288	PIG	APHA	SAMN15349851	this study	yes	yes	yes		yes
L00086-15	U288	PIG	APHA	SAMN15349855	this study	yes	yes	yes		yes
L00099-07	U288	PIG	APHA	SAMN17121903	this study			yes
L00167-15	U288	PIG	APHA	SAMN15349838	this study	yes	yes	yes		yes
L00173-07	U288	PIG	APHA	SAMN17121904	this study			yes
L00189-15	U288	PIG	APHA	SAMN15349841	this study	yes	yes	yes		yes
L00192-15	U288	PIG	APHA	SAMN15349844	this study	yes	yes	yes		yes
L00197-15	U288	PIG	APHA	SAMN15349848	this study	yes	yes	yes		yes
L00200-15	U288	PIG	APHA	SAMN15349852	this study	yes	yes	yes		yes
L00201-15	U288	PIG	APHA	SAMN15349856	this study	yes	yes	yes		yes
L00202-15	U288	PIG	APHA	SAMN15349858	this study	yes	yes	yes		yes
L00205-15	U288	PIG	APHA	SAMN15349860	this study	yes	yes	yes		yes
L00214-15	U288	PIG	APHA	SAMN15349839	this study	yes	yes	yes		yes
L00216-15	U288	PIG	APHA	SAMN15349842	this study	yes	yes	yes		yes
L00242-07	U288	PIG	APHA	SAMN17121905	this study			yes
L00252-13	U288	PIG	APHA	SAMN17121906	this study			yes
L00263-06	U288	PIG	APHA	SAMN17121907	this study			yes
L00297-09	U288	PIG	APHA	SAMN17121908	this study			yes
L00348-15	U288	PIG	APHA	SAMN15349849	this study	yes	yes	yes		yes
L00360-15	U288	PIG	APHA	SAMN15349853	this study	yes	yes	yes		yes
L00385-07	U288	PIG	APHA	SAMN17121909	this study			yes
L00520-09	U288	PIG	APHA	SAMN17121910	this study			yes
L00535-14	U288	PIG	APHA	SAMN15349833	this study	yes	yes	yes		yes
L00580-07	U288	PIG	APHA	SAMN17121911	this study			yes
L00625-14	U288	PIG	APHA	SAMN15349892	this study	yes	yes	yes		yes
L00626-14	U288	PIG	APHA	SAMN15349882	this study	yes	yes	yes		yes
L0064707	DT193	PIG	APHA	ERS008969	Petrovska et al, 2016					yes
L00673-09	DT193	PIG	APHA	SAMN17121912	this study			yes
L00705-07	U288	PIG	APHA	SAMN17121913	this study			yes
L00713-14	DT193	CATTLE	APHA	SAMN15349883	this study	yes	yes	yes		yes
L00755-09	U288	PIG	APHA	SAMN17121914	this study			yes
L00769-15	U288	PIG	APHA	SAMN15349845	this study	yes	yes	yes		yes
L00779-10	U288	PIG	APHA	SAMN17121915	this study			yes
L00804-06	U288	PIG	APHA	SAMN17121916	this study			yes
L00811-14	RDNC	AVIAN	APHA	SAMN15349837	this study	yes	yes	yes		yes
L00830-14	RDNC	PIG	APHA	SAMN15349884	this study	yes	yes	yes		yes
L0085709	DT120	DOG	APHA	ERS008976	Petrovska et al, 2016					yes
L00884-14	U288	PIG	APHA	SAMN15349887	this study	yes	yes	yes		yes
L00920-14	U288	PIG	APHA	SAMN15349886	this study	yes	yes	yes		yes
L00921-06	U288	PIG	APHA	SAMN17121917	this study			yes
L00921-14	U288	PIG	APHA	SAMN15349814	this study	yes	yes	yes		yes
L00938-09	21	PIG	APHA	ERS023509	Petrovska et al, 2016					yes
L00961-04	ND	PIG	APHA	ERR039366	Bawn et al, 2020	yes			yes	yes
L00975-10	U288	PIG	APHA	SAMN17121918	this study			yes
L00980-07	U288	PIG	APHA	SAMN17121919	this study			yes
L01001-10	120	CHICKEN	APHA	ERS023497	Petrovska et al, 2016					yes
L01004-06	U288	PIG	APHA	SAMN17121920	this study			yes
L01020-14	U288	PIG	APHA	SAMN15349885	this study	yes	yes	yes		yes
L01070-07	U288	PIG	APHA	SAMN17121921	this study			yes
L01157-10	DT8	duck		PRJEB34595	Bawn et al, 2020				yes
L01161-14	U288	PIG	APHA	SAMN15349888	this study	yes	yes	yes		yes
L01173-07	U288	PIG	APHA	SAMN17121922	this study			yes
L01176-08	ND	PIG	APHA	ERS023507	Petrovska et al, 2016					yes
L01189-08	ND	PIG	APHA	ERS023508	Petrovska et al, 2016					yes
L01311-14	RDNC	PIG	APHA	SAMN15349889	this study	yes	yes	yes		yes
L01730-06	DT193	PIG	APHA	ERR039368	Bawn et al, 2020	yes			yes	yes
L0173006	DT193	PIG	APHA	ERS023529	Petrovska et al, 2016					yes
L01771-06	U288	PIG	APHA	SAMN17121923	this study			yes
L01843-14	U288	PIG	APHA	SAMN15349890	this study	yes	yes	yes		yes
L01844-14	U288	PIG	APHA	SAMN15349891	this study	yes	yes	yes		yes
L1101-10	ND	CHICKEN	APHA	ERS023521	Petrovska et al, 2016					yes
LT2	DT4	HUMAN	lab strain	ERS007564	McClelland et al, 2001	yes	yes	yes		yes
S00011-08	U288	PIG	APHA	SAMN17121924	this study			yes
S00025-08	U288	PIG	APHA	SAMN17121925	this study			yes
S00026-13	U288	PIG	APHA	SAMN17121926	this study			yes
S00060-07	DT40	HORSE	APHA	ERR029217	Bawn et al, 2020	yes			yes	yes
S00065-06	ND	CATTLE	APHA	ERS023515	Petrovska et al, 2016	yes				yes
S00113-09	U288	PIG	APHA	SAMN17121927	this study			yes
S00130-09	7	CAT	APHA	ERS023495	Petrovska et al, 2016					yes
S00140-09	U288	PIG	APHA	SAMN17121928	this study			yes
S00176-09	RDNC	PIG	APHA	ERS023526	Petrovska et al, 2016					yes
S00250-07	ND	PIG	APHA	ERR039364	Bawn et al, 2020	yes			yes	yes
S00361-08	U288	PIG	APHA	SAMN17121929	this study			yes
S00366-12	U288	PIG	APHA	SAMN17121930	this study			yes
S00382-15	U288	PIG	APHA	SAMN15349876	this study	yes	yes	yes		yes
S00435-15	U288	PIG	APHA	SAMN15349879	this study	yes	yes	yes		yes
S00437-15	U288	PIG	APHA	SAMN15349861	this study	yes	yes	yes		yes
S00454-09	DT101	HORSE	APHA	ERR028280	Bawn et al, 2020	yes			yes	yes
S00466-09	U288	PIG	APHA	SAMN17121931	this study			yes
S00524-09	U288	PIG	APHA	SAMN17121932	this study			yes
S00532-15	U288	PIG	APHA	SAMN15349863	this study	yes	yes	yes		yes
S00550-15	U288	PIG	APHA	SAMN15349865	this study	yes	yes	yes		yes
S00554-15	U288	PIG	APHA	SAMN15349867	this study	yes	yes	yes		yes
S00631-14	U288	PIG	APHA	SAMN17121933	this study			yes
S00697-11	U288	PIG	APHA	SAMN17121934	this study			yes
S00705-09	DT101	UNKNOWN	APHA	ERR028271	Bawn et al, 2020	yes			yes	yes
S00705-15	U288	PIG	APHA	SAMN15349870	this study	yes	yes	yes		yes
S00723-11	U288	PIG	APHA	SAMN17121935	this study			yes
S00724-11	U288	PIG	APHA	SAMN17121936	this study			yes
S00772-10	U288	PIG	APHA	SAMN17121937	this study			yes
S00814-10	193	CHICKEN	APHA	ERS023512	Petrovska et al, 2016					yes
S00833-13	U288	PIG	APHA	SAMN17121938	this study			yes
S00914-05	DT104B	CATTLE	APHA	ERR028288	Bawn et al, 2020	yes			yes	yes
S00918-15	U288	PIG	APHA	SAMN15349873	this study	yes	yes	yes		yes
S00919-15	U288	PIG	APHA	SAMN15349877	this study	yes	yes	yes		yes
S00931-14	U288	PIG	APHA	SAMN17121939	this study			yes
S01068-09	U288	PIG	APHA	SAMN17121940	this study			yes
S01119-14	U288	PIG	APHA	SAMN17121941	this study			yes
S01127-15	U288	PIG	APHA	SAMN15349880	this study	yes	yes	yes		yes
S01168-10	U288	PIG	APHA	SAMN17121942	this study			yes
S01189-13	U288	PIG	APHA	SAMN17121943	this study			yes
S01252-10	U288	CATTLE	APHA	SAMN17121944	this study			yes
S01286-15	U288	PIG	APHA	SAMN15349862	this study	yes	yes	yes		yes
S01364-10	193	CATTLE	APHA	ERS023516	Petrovska et al, 2016					yes
S01410-09	U288	PIG	APHA	SAMN17121945	this study			yes
S01437-15	U288	PIG	APHA	SAMN15349864	this study	yes	yes	yes		yes
S01438-15	U288	PIG	APHA	SAMN15349866	this study	yes	yes	yes		yes
S01440-15	U288	PIG	APHA	SAMN15349868	this study	yes	yes	yes		yes
S01448-08	U288	PIG	APHA	SAMN17121946	this study			yes
S01453-15	U288	PIG	APHA	SAMN15349871	this study	yes	yes	yes		yes
S01459-15	U288	PIG	APHA	SAMN15349874	this study	yes	yes	yes		yes
S01461-15	U288	PIG	APHA	SAMN15349878	this study	yes	yes	yes		yes
S01465-15	U288	PIG	APHA	SAMN15349881	this study	yes	yes	yes		yes
S01491-06	DT2A	AVIAN	APHA	ERR028638	Bawn et al, 2020	yes			yes	yes
S01569-10	DT120	PIG	APHA	ERS023498	Petrovska et al, 2016				yes	yes
S01671-11	U288	PIG	APHA	SAMN17121947	this study			yes
S01701-13	U288	PIG	APHA	SAMN17121948	this study			yes
S01723-09	U288	PIG	APHA	SAMN17121949	this study			yes
S01743-15	U288	PIG	APHA	SAMN15349869	this study	yes	yes	yes		yes
S01744-15	U288	PIG	APHA	SAMN15349872	this study	yes	yes	yes		yes
S01750-15	U288	PIG	APHA	SAMN15349875	this study	yes	yes	yes		yes
S01789-11	U288	PIG	APHA	SAMN17121950	this study			yes
S01960-05 (long read assembly)	U288	PIG		PRJEB34597	Bawn et al, 2020
S01960-05	U288	PIG	APHA	ERS015663	Branchu et al, 2019	yes	yes	yes	yes	yes
S01995-11	U288	PIG	APHA	SAMN17121951	this study			yes
S02094-12	U288	PIG	APHA	SAMN17121952	this study			yes
S02116-15	U288	PIG	APHA	SAMN17121953	this study			yes
S02122-14	U288	PIG	APHA	SAMN15349893	this study	yes	yes	yes		yes
S02123-14	U288	PIG	APHA	SAMN15349807	this study	yes	yes	yes		yes
S02183-06	U288	PIG	APHA	SAMN17121954	this study			yes
S02208-13	U288	PIG	APHA	SAMN17121955	this study			yes
S02244-11	U288	PIG	APHA	SAMN17121956	this study			yes
S02248-15	U288	PIG	APHA	SAMN17121957	this study			yes
S02285-15	U288	PIG	APHA	SAMN17121958	this study			yes
S02348-14	U288	PIG	APHA	SAMN15349809	this study	yes	yes	yes		yes
S02377-12	U288	PIG	APHA	SAMN17121959	this study			yes
S02411-14	U302	PIG	APHA	SAMN15349810	this study	yes	yes	yes		yes
S02421-13	U288	PIG	APHA	SAMN17121960	this study			yes
S02432-10	U288	PIG	APHA	SAMN17121961	this study			yes
S02471-13	U288	PIG	APHA	SAMN17121962	this study			yes
S02481-12	U288	PIG	APHA	SAMN17121963	this study			yes
S02724-05		HUMAN	PHE	ERR024634	Branchu et al, 2019				yes
S02724-05	Rough	PIG	APHA	ERS008964	this study	yes	yes	yes		yes
S02775-10	U288	PIG	APHA	SAMN17121964	this study			yes
S02792-14	U288	PIG	APHA	SAMN15349811	this study	yes	yes	yes		yes
S02899-06	U288	PIG	APHA	SAMN17121965	this study			yes
S02909-08	DT193	PIG	APHA	ERR039369	Bawn et al, 2020	yes			yes	yes
S0292307	DT193	CATTLE	APHA	ERS008972	Petrovska et al, 2016					yes
S03056-12	U288	PIG	APHA	SAMN17121966	this study			yes
S03061-12	U288	CATTLE	APHA	SAMN17121967	this study			yes
S03113-10	193	PIG	APHA	ERS023533	Petrovska et al, 2016					yes
S03188-03	DT170B	PIG	APHA	ERR028314	Bawn et al, 2020	yes			yes	yes
S03252-15	U288	PIG	APHA	SAMN17121968	this study			yes
S03303-14	U302	PIG	APHA	SAMN15349815	this study	yes	yes	yes		yes
S03371-07	DT193	PIG	APHA	ERS008971	this study	yes				yes
S0337107	DT193	PIG	APHA	ERS008971	Petrovska et al, 2016					yes
S03433-05	DT36	AVIAN	APHA	ERR029213	Bawn et al, 2020	yes			yes	yes
S0344408	DT193	SHEEP	APHA	ERS008974	Petrovska et al, 2016					yes
S03445-08	193	SHEEP	APHA	ERS023513	Petrovska et al, 2016					yes
S0344705	DT193	HORSE	APHA	ERS008963	Petrovska et al, 2016					yes
S03512-08	DT120	CAT	APHA	ERR038763	Bawn et al, 2020	yes	yes	yes	yes	yes
S0354909	DT193	CATTLE	APHA	ERS008979	Petrovska et al, 2016					yes
S03644-06	U288	PIG	APHA	SAMN17121969	this study			yes
S03645-11	DT8	duck		TBC	this study				yes
S03747-14	U288	PIG	APHA	SAMN15349806	this study	yes	yes	yes		yes
S03770-14	U288	PIG	APHA	SAMN15349808	this study	yes	yes	yes		yes
S03781-14	U288	PIG	APHA	SAMN15349812	this study	yes	yes	yes		yes
S03828-14	U288	PIG	APHA	SAMN15349813	this study	yes	yes	yes		yes
[truncated: 82 more rows]
